# Supplementary material for: Antigenic Evolution on a Global Scale Reveals the Potential Natural Selection of Severe Acute Respiratory Syndrome-Coronavirus 2 by Pre-existing Cross-Reactive T-Cell Immunity
Source: Front Microbiol. 2021 May 18;12:599562. doi: 10.3389/fmicb.2021.599562 (PMC8169977; doi:10.3389/fmicb.2021.599562)
Supplement: Supplementary file 2 [file Table_1.XLSX]

## Sheet: Sheet1
protein	mut_loc	counts	mut_freq	is_conserve
s	1	0	0	FALSE
s	2	1	6.58631e-05	FALSE
s	3	0	0	FALSE
s	4	0	0	FALSE
s	5	93	0.00612527	FALSE
s	6	1	6.58631e-05	FALSE
s	7	0	0	FALSE
s	8	18	0.00118554	FALSE
s	9	4	0.000263453	FALSE
s	10	2	0.000131726	FALSE
s	11	0	0	FALSE
s	12	0	0	FALSE
s	13	3	0.000197589	FALSE
s	14	2	0.000131726	FALSE
s	15	1	6.58631e-05	FALSE
s	16	0	0	FALSE
s	17	0	0	FALSE
s	18	31	0.00204176	FALSE
s	19	2	0.000131726	FALSE
s	20	3	0.000197589	FALSE
s	21	21	0.00138313	FALSE
s	22	10	0.000658631	FALSE
s	23	1	6.58631e-05	FALSE
s	24	1	6.58631e-05	FALSE
s	25	5	0.000329316	FALSE
s	26	8	0.000526905	FALSE
s	27	10	0.000658631	FALSE
s	28	5	0.000329316	FALSE
s	29	26	0.00171244	FALSE
s	30	2	0.000131726	FALSE
s	31	1	6.58631e-05	FALSE
s	32	1	6.58631e-05	FALSE
s	33	0	0	FALSE
s	34	0	0	FALSE
s	35	0	0	FALSE
s	36	0	0	FALSE
s	37	0	0	FALSE
s	38	0	0	FALSE
s	39	0	0	FALSE
s	40	0	0	FALSE
s	41	0	0	FALSE
s	42	1	6.58631e-05	FALSE
s	43	1	6.58631e-05	FALSE
s	44	1	6.58631e-05	FALSE
s	45	0	0	FALSE
s	46	3	0.000197589	FALSE
s	47	0	0	FALSE
s	48	0	0	FALSE
s	49	25	0.00164658	FALSE
s	50	3	0.000197589	FALSE
s	51	0	0	FALSE
s	52	0	0	FALSE
s	53	0	0	FALSE
s	54	18	0.00118554	FALSE
s	55	1	6.58631e-05	FALSE
s	56	0	0	FALSE
s	57	0	0	FALSE
s	58	0	0	FALSE
s	59	0	0	FALSE
s	60	0	0	FALSE
s	61	0	0	FALSE
s	62	1	6.58631e-05	FALSE
s	63	0	0	FALSE
s	64	1	6.58631e-05	FALSE
s	65	0	0	FALSE
s	66	0	0	FALSE
s	67	6	0.000395179	FALSE
s	68	2	0.000131726	FALSE
s	69	5	0.000329316	FALSE
s	70	3	0.000197589	FALSE
s	71	7	0.000461042	FALSE
s	72	3	0.000197589	FALSE
s	73	2	0.000131726	FALSE
s	74	4	0.000263453	FALSE
s	75	4	0.000263453	FALSE
s	76	5	0.000329316	FALSE
s	77	10	0.000658631	FALSE
s	78	6	0.000395179	FALSE
s	79	0	0	FALSE
s	80	7	0.000461042	FALSE
s	81	0	0	FALSE
s	82	0	0	FALSE
s	83	2	0.000131726	FALSE
s	84	0	0	FALSE
s	85	0	0	FALSE
s	86	0	0	FALSE
s	87	0	0	FALSE
s	88	2	0.000131726	FALSE
s	89	0	0	FALSE
s	90	3	0.000197589	FALSE
s	91	0	0	FALSE
s	92	0	0	FALSE
s	93	1	6.58631e-05	FALSE
s	94	2	0.000131726	FALSE
s	95	9	0.000592768	FALSE
s	96	2	0.000131726	FALSE
s	97	0	0	FALSE
s	98	9	0.000592768	FALSE
s	99	0	0	FALSE
s	100	0	0	FALSE
s	101	0	0	FALSE
s	102	5	0.000329316	FALSE
s	103	0	0	FALSE
s	104	1	6.58631e-05	FALSE
s	105	0	0	FALSE
s	106	2	0.000131726	FALSE
s	107	2	0.000131726	FALSE
s	108	0	0	FALSE
s	109	0	0	FALSE
s	110	0	0	FALSE
s	111	3	0.000197589	FALSE
s	112	0	0	FALSE
s	113	0	0	FALSE
s	114	0	0	FALSE
s	115	0	0	FALSE
s	116	0	0	FALSE
s	117	0	0	FALSE
s	118	1	6.58631e-05	FALSE
s	119	2	0.000131726	FALSE
s	120	5	0.000329316	FALSE
s	121	0	0	FALSE
s	122	0	0	FALSE
s	123	0	0	FALSE
s	124	0	0	FALSE
s	125	1	6.58631e-05	FALSE
s	126	1	6.58631e-05	FALSE
s	127	2	0.000131726	FALSE
s	128	0	0	FALSE
s	129	1	6.58631e-05	FALSE
s	130	0	0	FALSE
s	131	0	0	FALSE
s	132	0	0	FALSE
s	133	0	0	FALSE
s	134	0	0	FALSE
s	135	0	0	FALSE
s	136	1	6.58631e-05	FALSE
s	137	0	0	FALSE
s	138	8	0.000526905	FALSE
s	139	2	0.000131726	FALSE
s	140	4	0.000263453	FALSE
s	141	4	0.000263453	FALSE
s	142	9	0.000592768	FALSE
s	143	17	0.00111967	FALSE
s	144	16	0.00105381	FALSE
s	145	10	0.000658631	FALSE
s	146	7	0.000461042	FALSE
s	147	0	0	FALSE
s	148	1	6.58631e-05	FALSE
s	149	1	6.58631e-05	FALSE
s	150	0	0	FALSE
s	151	3	0.000197589	FALSE
s	152	6	0.000395179	FALSE
s	153	6	0.000395179	FALSE
s	154	0	0	FALSE
s	155	0	0	FALSE
s	156	1	6.58631e-05	FALSE
s	157	4	0.000263453	FALSE
s	158	0	0	FALSE
s	159	1	6.58631e-05	FALSE
s	160	0	0	FALSE
s	161	1	6.58631e-05	FALSE
s	162	0	0	FALSE
s	163	0	0	FALSE
s	164	0	0	FALSE
s	165	0	0	FALSE
s	166	0	0	FALSE
s	167	0	0	FALSE
s	168	0	0	FALSE
s	169	0	0	FALSE
s	170	1	6.58631e-05	FALSE
s	171	0	0	FALSE
s	172	0	0	FALSE
s	173	0	0	FALSE
s	174	0	0	FALSE
s	175	0	0	FALSE
s	176	5	0.000329316	FALSE
s	177	2	0.000131726	FALSE
s	178	0	0	FALSE
s	179	1	6.58631e-05	FALSE
s	180	4	0.000263453	FALSE
s	181	11	0.000724495	FALSE
s	182	1	6.58631e-05	FALSE
s	183	0	0	FALSE
s	184	0	0	FALSE
s	185	1	6.58631e-05	FALSE
s	186	2	0.000131726	FALSE
s	187	0	0	FALSE
s	188	2	0.000131726	FALSE
s	189	0	0	FALSE
s	190	1	6.58631e-05	FALSE
s	191	0	0	FALSE
s	192	0	0	FALSE
s	193	0	0	FALSE
s	194	0	0	FALSE
s	195	0	0	FALSE
s	196	0	0	FALSE
s	197	9	0.000592768	FALSE
s	198	0	0	FALSE
s	199	0	0	FALSE
s	200	0	0	FALSE
s	201	0	0	FALSE
s	202	1	6.58631e-05	FALSE
s	203	1	6.58631e-05	FALSE
s	204	0	0	FALSE
s	205	1	6.58631e-05	FALSE
s	206	0	0	FALSE
s	207	0	0	FALSE
s	208	0	0	FALSE
s	209	0	0	FALSE
s	210	1	6.58631e-05	FALSE
s	211	1	6.58631e-05	FALSE
s	212	1	6.58631e-05	FALSE
s	213	1	6.58631e-05	FALSE
s	214	5	0.000329316	FALSE
s	215	8	0.000526905	FALSE
s	216	1	6.58631e-05	FALSE
s	217	0	0	FALSE
s	218	2	0.000131726	FALSE
s	219	1	6.58631e-05	FALSE
s	220	0	0	FALSE
s	221	2	0.000131726	FALSE
s	222	5	0.000329316	FALSE
s	223	0	0	FALSE
s	224	0	0	FALSE
s	225	0	0	FALSE
s	226	0	0	FALSE
s	227	0	0	FALSE
s	228	3	0.000197589	FALSE
s	229	0	0	FALSE
s	230	0	0	FALSE
s	231	1	6.58631e-05	FALSE
s	232	1	6.58631e-05	FALSE
s	233	1	6.58631e-05	FALSE
s	234	0	0	FALSE
s	235	0	0	FALSE
s	236	2	0.000131726	FALSE
s	237	0	0	FALSE
s	238	4	0.000263453	FALSE
s	239	10	0.000658631	FALSE
s	240	5	0.000329316	FALSE
s	241	1	6.58631e-05	FALSE
s	242	3	0.000197589	FALSE
s	243	6	0.000395179	FALSE
s	244	0	0	FALSE
s	245	7	0.000461042	FALSE
s	246	2	0.000131726	FALSE
s	247	4	0.000263453	FALSE
s	248	1	6.58631e-05	FALSE
s	249	1	6.58631e-05	FALSE
s	250	0	0	FALSE
s	251	2	0.000131726	FALSE
s	252	0	0	FALSE
s	253	5	0.000329316	FALSE
s	254	9	0.000592768	FALSE
s	255	5	0.000329316	FALSE
s	256	1	6.58631e-05	FALSE
s	257	1	6.58631e-05	FALSE
s	258	4	0.000263453	FALSE
s	259	0	0	FALSE
s	260	1	6.58631e-05	FALSE
s	261	6	0.000395179	FALSE
s	262	3	0.000197589	FALSE
s	263	8	0.000526905	FALSE
s	264	1	6.58631e-05	FALSE
s	265	2	0.000131726	FALSE
s	266	0	0	FALSE
s	267	1	6.58631e-05	FALSE
s	268	0	0	FALSE
s	269	0	0	FALSE
s	270	1	6.58631e-05	FALSE
s	271	3	0.000197589	FALSE
s	272	1	6.58631e-05	FALSE
s	273	2	0.000131726	FALSE
s	274	0	0	FALSE
s	275	0	0	FALSE
s	276	2	0.000131726	FALSE
s	277	1	6.58631e-05	FALSE
s	278	0	0	FALSE
s	279	0	0	FALSE
s	280	0	0	FALSE
s	281	4	0.000263453	FALSE
s	282	0	0	FALSE
s	283	0	0	FALSE
s	284	0	0	FALSE
s	285	1	6.58631e-05	FALSE
s	286	1	6.58631e-05	FALSE
s	287	0	0	FALSE
s	288	1	6.58631e-05	FALSE
s	289	4	0.000263453	FALSE
s	290	0	0	FALSE
s	291	0	0	FALSE
s	292	2	0.000131726	FALSE
s	293	0	0	FALSE
s	294	0	0	FALSE
s	295	0	0	FALSE
s	296	2	0.000131726	FALSE
s	297	0	0	FALSE
s	298	2	0.000131726	FALSE
s	299	2	0.000131726	FALSE
s	300	1	6.58631e-05	FALSE
s	301	0	0	FALSE
s	302	0	0	FALSE
s	303	1	6.58631e-05	FALSE
s	304	0	0	FALSE
s	305	0	0	FALSE
s	306	0	0	FALSE
s	307	0	0	FALSE
s	308	3	0.000197589	FALSE
s	309	3	0.000197589	FALSE
s	310	0	0	FALSE
s	311	0	0	FALSE
s	312	0	0	FALSE
s	313	1	6.58631e-05	FALSE
s	314	0	0	FALSE
s	315	0	0	FALSE
s	316	0	0	FALSE
s	317	1	6.58631e-05	FALSE
s	318	12	0.000790358	FALSE
s	319	0	0	FALSE
s	320	122	0.0080353	FALSE
s	321	2	0.000131726	FALSE
s	322	0	0	FALSE
s	323	5	0.000329316	FALSE
s	324	0	0	FALSE
s	325	0	0	FALSE
s	326	0	0	FALSE
s	327	0	0	FALSE
s	328	0	0	FALSE
s	329	0	0	FALSE
s	330	9	0.000592768	TRUE
s	331	0	0	TRUE
s	332	0	0	TRUE
s	333	0	0	TRUE
s	334	0	0	TRUE
s	335	1	6.58631e-05	TRUE
s	336	0	0	TRUE
s	337	0	0	TRUE
s	338	2	0.000131726	TRUE
s	339	0	0	TRUE
s	340	0	0	TRUE
s	341	1	6.58631e-05	TRUE
s	342	1	6.58631e-05	TRUE
s	343	0	0	TRUE
s	344	9	0.000592768	TRUE
s	345	0	0	TRUE
s	346	0	0	TRUE
s	347	0	0	TRUE
s	348	1	6.58631e-05	TRUE
s	349	0	0	TRUE
s	350	0	0	TRUE
s	351	0	0	TRUE
s	352	0	0	TRUE
s	353	0	0	TRUE
s	354	5	0.000329316	TRUE
s	355	0	0	TRUE
s	356	0	0	TRUE
s	357	1	6.58631e-05	TRUE
s	358	0	0	TRUE
s	359	2	0.000131726	TRUE
s	360	0	0	TRUE
s	361	0	0	TRUE
s	362	0	0	TRUE
s	363	0	0	TRUE
s	364	1	6.58631e-05	TRUE
s	365	0	0	TRUE
s	366	0	0	TRUE
s	367	13	0.000856221	TRUE
s	368	0	0	TRUE
s	369	0	0	TRUE
s	370	0	0	TRUE
s	371	0	0	TRUE
s	372	0	0	TRUE
s	373	0	0	TRUE
s	374	0	0	TRUE
s	375	0	0	TRUE
s	376	0	0	TRUE
s	377	1	6.58631e-05	TRUE
s	378	1	6.58631e-05	TRUE
s	379	1	6.58631e-05	TRUE
s	380	0	0	TRUE
s	381	0	0	TRUE
s	382	1	6.58631e-05	TRUE
s	383	0	0	TRUE
s	384	10	0.000658631	TRUE
s	385	2	0.000131726	TRUE
s	386	1	6.58631e-05	TRUE
s	387	1	6.58631e-05	TRUE
s	388	1	6.58631e-05	TRUE
s	389	0	0	TRUE
s	390	1	6.58631e-05	TRUE
s	391	0	0	TRUE
s	392	0	0	TRUE
s	393	1	6.58631e-05	TRUE
s	394	0	0	TRUE
s	395	1	6.58631e-05	TRUE
s	396	0	0	TRUE
s	397	0	0	TRUE
s	398	0	0	TRUE
s	399	1	6.58631e-05	TRUE
s	400	0	0	TRUE
s	401	0	0	TRUE
s	402	0	0	TRUE
s	403	0	0	TRUE
s	404	0	0	TRUE
s	405	1	6.58631e-05	TRUE
s	406	0	0	TRUE
s	407	0	0	TRUE
s	408	1	6.58631e-05	TRUE
s	409	0	0	TRUE
s	410	0	0	TRUE
s	411	0	0	TRUE
s	412	0	0	TRUE
s	413	0	0	TRUE
s	414	9	0.000592768	TRUE
s	415	0	0	TRUE
s	416	0	0	TRUE
s	417	1	6.58631e-05	TRUE
s	418	0	0	TRUE
s	419	0	0	TRUE
s	420	0	0	TRUE
s	421	0	0	TRUE
s	422	0	0	TRUE
s	423	0	0	TRUE
s	424	0	0	TRUE
s	425	0	0	TRUE
s	426	0	0	TRUE
s	427	1	6.58631e-05	TRUE
s	428	0	0	TRUE
s	429	0	0	TRUE
s	430	0	0	TRUE
s	431	1	6.58631e-05	TRUE
s	432	0	0	TRUE
s	433	0	0	TRUE
s	434	1	6.58631e-05	TRUE
s	435	2	0.000131726	TRUE
s	436	0	0	TRUE
s	437	0	0	TRUE
s	438	2	0.000131726	TRUE
s	439	10	0.000658631	TRUE
s	440	0	0	TRUE
s	441	0	0	TRUE
s	442	0	0	TRUE
s	443	0	0	TRUE
s	444	1	6.58631e-05	TRUE
s	445	0	0	TRUE
s	446	1	6.58631e-05	TRUE
s	447	0	0	TRUE
s	448	0	0	TRUE
s	449	0	0	TRUE
s	450	0	0	TRUE
s	451	0	0	TRUE
s	452	1	6.58631e-05	TRUE
s	453	0	0	TRUE
s	454	0	0	TRUE
s	455	0	0	TRUE
s	456	1	6.58631e-05	TRUE
s	457	0	0	TRUE
s	458	2	0.000131726	TRUE
s	459	0	0	TRUE
s	460	0	0	TRUE
s	461	0	0	TRUE
s	462	0	0	TRUE
s	463	0	0	TRUE
s	464	0	0	TRUE
s	465	0	0	TRUE
s	466	0	0	TRUE
s	467	0	0	TRUE
s	468	3	0.000197589	TRUE
s	469	0	0	TRUE
s	470	0	0	TRUE
s	471	1	6.58631e-05	TRUE
s	472	1	6.58631e-05	TRUE
s	473	0	0	TRUE
s	474	0	0	TRUE
s	475	2	0.000131726	TRUE
s	476	8	0.000526905	TRUE
s	477	20	0.00131726	TRUE
s	478	9	0.000592768	TRUE
s	479	0	0	TRUE
s	480	0	0	TRUE
s	481	0	0	TRUE
s	482	0	0	TRUE
s	483	25	0.00164658	TRUE
s	484	0	0	TRUE
s	485	1	6.58631e-05	TRUE
s	486	0	0	TRUE
s	487	0	0	TRUE
s	488	0	0	TRUE
s	489	0	0	TRUE
s	490	2	0.000131726	TRUE
s	491	0	0	TRUE
s	492	0	0	TRUE
s	493	0	0	TRUE
s	494	1	6.58631e-05	TRUE
s	495	0	0	TRUE
s	496	0	0	TRUE
s	497	0	0	TRUE
s	498	0	0	TRUE
s	499	0	0	TRUE
s	500	0	0	TRUE
s	501	0	0	TRUE
s	502	0	0	TRUE
s	503	2	0.000131726	TRUE
s	504	0	0	TRUE
s	505	0	0	TRUE
s	506	0	0	TRUE
s	507	1	6.58631e-05	TRUE
s	508	2	0.000131726	TRUE
s	509	1	6.58631e-05	TRUE
s	510	1	6.58631e-05	TRUE
s	511	0	0	TRUE
s	512	0	0	TRUE
s	513	0	0	TRUE
s	514	0	0	TRUE
s	515	0	0	TRUE
s	516	0	0	TRUE
s	517	0	0	TRUE
s	518	2	0.000131726	TRUE
s	519	5	0.000329316	TRUE
s	520	12	0.000790358	TRUE
s	521	4	0.000263453	TRUE
s	522	11	0.000724495	TRUE
s	523	0	0	TRUE
s	524	0	0	TRUE
s	525	0	0	TRUE
s	526	0	0	TRUE
s	527	0	0	TRUE
s	528	3	0.000197589	TRUE
s	529	2	0.000131726	TRUE
s	530	0	0	TRUE
s	531	0	0	TRUE
s	532	0	0	TRUE
s	533	0	0	TRUE
s	534	0	0	TRUE
s	535	0	0	TRUE
s	536	0	0	TRUE
s	537	0	0	TRUE
s	538	0	0	TRUE
s	539	1	6.58631e-05	TRUE
s	540	0	0	TRUE
s	541	1	6.58631e-05	TRUE
s	542	0	0	TRUE
s	543	0	0	TRUE
s	544	0	0	TRUE
s	545	0	0	TRUE
s	546	0	0	TRUE
s	547	2	0.000131726	TRUE
s	548	0	0	TRUE
s	549	0	0	TRUE
s	550	0	0	TRUE
s	551	0	0	TRUE
s	552	0	0	TRUE
s	553	3	0.000197589	TRUE
s	554	1	6.58631e-05	TRUE
s	555	0	0	TRUE
s	556	0	0	TRUE
s	557	0	0	TRUE
s	558	2	0.000131726	TRUE
s	559	0	0	TRUE
s	560	0	0	TRUE
s	561	1	6.58631e-05	TRUE
s	562	1	6.58631e-05	TRUE
s	563	0	0	TRUE
s	564	0	0	TRUE
s	565	1	6.58631e-05	TRUE
s	566	0	0	TRUE
s	567	0	0	TRUE
s	568	1	6.58631e-05	TRUE
s	569	1	6.58631e-05	TRUE
s	570	8	0.000526905	TRUE
s	571	0	0	TRUE
s	572	10	0.000658631	TRUE
s	573	1	6.58631e-05	TRUE
s	574	1	6.58631e-05	TRUE
s	575	2	0.000131726	TRUE
s	576	0	0	TRUE
s	577	0	0	TRUE
s	578	0	0	TRUE
s	579	0	0	TRUE
s	580	0	0	TRUE
s	581	0	0	TRUE
s	582	0	0	TRUE
s	583	9	0.000592768	TRUE
s	584	0	0	FALSE
s	585	1	6.58631e-05	FALSE
s	586	0	0	FALSE
s	587	0	0	FALSE
s	588	0	0	FALSE
s	589	0	0	FALSE
s	590	0	0	FALSE
s	591	0	0	FALSE
s	592	0	0	FALSE
s	593	0	0	FALSE
s	594	0	0	FALSE
s	595	0	0	FALSE
s	596	1	6.58631e-05	FALSE
s	597	0	0	FALSE
s	598	0	0	FALSE
s	599	0	0	FALSE
s	600	1	6.58631e-05	FALSE
s	601	0	0	FALSE
s	602	1	6.58631e-05	FALSE
s	603	2	0.000131726	FALSE
s	604	1	6.58631e-05	FALSE
s	605	0	0	FALSE
s	606	0	0	FALSE
s	607	0	0	FALSE
s	608	0	0	FALSE
s	609	0	0	FALSE
s	610	0	0	FALSE
s	611	5	0.000329316	FALSE
s	612	0	0	FALSE
s	613	6	0.000395179	FALSE
s	614	9796	0.645195	FALSE
s	615	1	6.58631e-05	FALSE
s	616	0	0	FALSE
s	617	0	0	FALSE
s	618	1	6.58631e-05	FALSE
s	619	0	0	FALSE
s	620	0	0	FALSE
s	621	2	0.000131726	FALSE
s	622	10	0.000658631	FALSE
s	623	5	0.000329316	FALSE
s	624	0	0	FALSE
s	625	1	6.58631e-05	FALSE
s	626	0	0	FALSE
s	627	1	6.58631e-05	FALSE
s	628	0	0	FALSE
s	629	1	6.58631e-05	FALSE
s	630	1	6.58631e-05	FALSE
s	631	5	0.000329316	FALSE
s	632	0	0	FALSE
s	633	0	0	FALSE
s	634	0	0	FALSE
s	635	0	0	FALSE
s	636	0	0	FALSE
s	637	0	0	FALSE
s	638	0	0	FALSE
s	639	0	0	FALSE
s	640	3	0.000197589	FALSE
s	641	0	0	FALSE
s	642	2	0.000131726	FALSE
s	643	0	0	FALSE
s	644	1	6.58631e-05	FALSE
s	645	0	0	FALSE
s	646	0	0	FALSE
s	647	3	0.000197589	FALSE
s	648	0	0	FALSE
s	649	0	0	FALSE
s	650	0	0	FALSE
s	651	0	0	FALSE
s	652	0	0	FALSE
s	653	3	0.000197589	FALSE
s	654	6	0.000395179	FALSE
s	655	10	0.000658631	FALSE
s	656	0	0	FALSE
s	657	0	0	FALSE
s	658	0	0	FALSE
s	659	1	6.58631e-05	FALSE
s	660	1	6.58631e-05	FALSE
s	661	0	0	FALSE
s	662	0	0	TRUE
s	663	0	0	TRUE
s	664	0	0	TRUE
s	665	1	6.58631e-05	TRUE
s	666	1	6.58631e-05	TRUE
s	667	1	6.58631e-05	TRUE
s	668	0	0	TRUE
s	669	0	0	TRUE
s	670	4	0.000263453	TRUE
s	671	0	0	TRUE
s	672	0	0	TRUE
s	673	0	0	TRUE
s	674	2	0.000131726	TRUE
s	675	21	0.00138313	TRUE
s	676	5	0.000329316	TRUE
s	677	11	0.000724495	TRUE
s	678	4	0.000263453	TRUE
s	679	5	0.000329316	TRUE
s	680	3	0.000197589	TRUE
s	681	6	0.000395179	TRUE
s	682	5	0.000329316	TRUE
s	683	4	0.000263453	TRUE
s	684	5	0.000329316	TRUE
s	685	1	6.58631e-05	TRUE
s	686	2	0.000131726	TRUE
s	687	2	0.000131726	TRUE
s	688	4	0.000263453	TRUE
s	689	1	6.58631e-05	TRUE
s	690	0	0	TRUE
s	691	1	6.58631e-05	TRUE
s	692	1	6.58631e-05	TRUE
s	693	0	0	TRUE
s	694	0	0	TRUE
s	695	0	0	TRUE
s	696	0	0	TRUE
s	697	0	0	TRUE
s	698	0	0	TRUE
s	699	0	0	TRUE
s	700	0	0	TRUE
s	701	0	0	TRUE
s	702	0	0	TRUE
s	703	2	0.000131726	TRUE
s	704	5	0.000329316	TRUE
s	705	0	0	TRUE
s	706	10	0.000658631	TRUE
s	707	1	6.58631e-05	TRUE
s	708	0	0	TRUE
s	709	0	0	TRUE
s	710	1	6.58631e-05	TRUE
s	711	0	0	TRUE
s	712	0	0	TRUE
s	713	0	0	TRUE
s	714	2	0.000131726	TRUE
s	715	0	0	TRUE
s	716	5	0.000329316	TRUE
s	717	1	6.58631e-05	TRUE
s	718	0	0	TRUE
s	719	1	6.58631e-05	TRUE
s	720	1	6.58631e-05	TRUE
s	721	0	0	TRUE
s	722	0	0	TRUE
s	723	2	0.000131726	TRUE
s	724	1	6.58631e-05	TRUE
s	725	0	0	TRUE
s	726	0	0	TRUE
s	727	0	0	TRUE
s	728	0	0	TRUE
s	729	0	0	TRUE
s	730	0	0	TRUE
s	731	6	0.000395179	TRUE
s	732	0	0	TRUE
s	733	0	0	TRUE
s	734	0	0	TRUE
s	735	0	0	TRUE
s	736	0	0	TRUE
s	737	0	0	TRUE
s	738	0	0	TRUE
s	739	0	0	TRUE
s	740	2	0.000131726	TRUE
s	741	0	0	TRUE
s	742	0	0	TRUE
s	743	0	0	TRUE
s	744	0	0	TRUE
s	745	4	0.000263453	TRUE
s	746	0	0	TRUE
s	747	2	0.000131726	TRUE
s	748	0	0	TRUE
s	749	0	0	TRUE
s	750	0	0	TRUE
s	751	1	6.58631e-05	TRUE
s	752	1	6.58631e-05	TRUE
s	753	0	0	TRUE
s	754	0	0	TRUE
s	755	0	0	TRUE
s	756	0	0	TRUE
s	757	0	0	TRUE
s	758	0	0	TRUE
s	759	0	0	TRUE
s	760	0	0	TRUE
s	761	1	6.58631e-05	TRUE
s	762	0	0	TRUE
s	763	0	0	TRUE
s	764	0	0	TRUE
s	765	11	0.000724495	TRUE
s	766	0	0	TRUE
s	767	0	0	TRUE
s	768	1	6.58631e-05	TRUE
s	769	8	0.000526905	TRUE
s	770	2	0.000131726	TRUE
s	771	4	0.000263453	TRUE
s	772	2	0.000131726	TRUE
s	773	0	0	TRUE
s	774	0	0	TRUE
s	775	0	0	TRUE
s	776	0	0	TRUE
s	777	0	0	TRUE
s	778	1	6.58631e-05	TRUE
s	779	0	0	TRUE
s	780	2	0.000131726	TRUE
s	781	1	6.58631e-05	TRUE
s	782	0	0	TRUE
s	783	3	0.000197589	TRUE
s	784	0	0	TRUE
s	785	0	0	TRUE
s	786	0	0	TRUE
s	787	0	0	TRUE
s	788	0	0	TRUE
s	789	4	0.000263453	TRUE
s	790	0	0	TRUE
s	791	4	0.000263453	TRUE
s	792	3	0.000197589	TRUE
s	793	0	0	TRUE
s	794	1	6.58631e-05	TRUE
s	795	0	0	TRUE
s	796	3	0.000197589	TRUE
s	797	1	6.58631e-05	TRUE
s	798	0	0	TRUE
s	799	0	0	TRUE
s	800	0	0	TRUE
s	801	1	6.58631e-05	TRUE
s	802	0	0	TRUE
s	803	0	0	TRUE
s	804	1	6.58631e-05	TRUE
s	805	4	0.000263453	TRUE
s	806	0	0	TRUE
s	807	0	0	TRUE
s	808	1	6.58631e-05	TRUE
s	809	3	0.000197589	TRUE
s	810	0	0	TRUE
s	811	0	0	TRUE
s	812	4	0.000263453	TRUE
s	813	2	0.000131726	TRUE
s	814	0	0	TRUE
s	815	0	0	TRUE
s	816	0	0	TRUE
s	817	1	6.58631e-05	TRUE
s	818	1	6.58631e-05	TRUE
s	819	0	0	TRUE
s	820	0	0	TRUE
s	821	1	6.58631e-05	TRUE
s	822	3	0.000197589	TRUE
s	823	0	0	TRUE
s	824	2	0.000131726	TRUE
s	825	0	0	TRUE
s	826	15	0.000987947	TRUE
s	827	1	6.58631e-05	TRUE
s	828	0	0	TRUE
s	829	26	0.00171244	TRUE
s	830	0	0	TRUE
s	831	27	0.0017783	TRUE
s	832	3	0.000197589	TRUE
s	833	0	0	TRUE
s	834	1	6.58631e-05	TRUE
s	835	0	0	TRUE
s	836	5	0.000329316	TRUE
s	837	0	0	TRUE
s	838	2	0.000131726	TRUE
s	839	21	0.00138313	TRUE
s	840	0	0	TRUE
s	841	2	0.000131726	TRUE
s	842	1	6.58631e-05	TRUE
s	843	0	0	TRUE
s	844	0	0	TRUE
s	845	19	0.0012514	TRUE
s	846	8	0.000526905	TRUE
s	847	5	0.000329316	TRUE
s	848	0	0	TRUE
s	849	0	0	TRUE
s	850	1	6.58631e-05	TRUE
s	851	0	0	TRUE
s	852	3	0.000197589	TRUE
s	853	0	0	TRUE
s	854	1	6.58631e-05	TRUE
s	855	0	0	TRUE
s	856	0	0	TRUE
s	857	0	0	TRUE
s	858	0	0	TRUE
s	859	5	0.000329316	TRUE
s	860	1	6.58631e-05	TRUE
s	861	0	0	TRUE
s	862	0	0	TRUE
s	863	0	0	TRUE
s	864	0	0	TRUE
s	865	2	0.000131726	TRUE
s	866	0	0	TRUE
s	867	0	0	TRUE
s	868	0	0	TRUE
s	869	0	0	TRUE
s	870	1	6.58631e-05	TRUE
s	871	4	0.000263453	TRUE
s	872	0	0	TRUE
s	873	0	0	TRUE
s	874	0	0	TRUE
s	875	0	0	TRUE
s	876	0	0	TRUE
s	877	0	0	TRUE
s	878	0	0	TRUE
s	879	41	0.00270039	TRUE
s	880	0	0	TRUE
s	881	0	0	TRUE
s	882	0	0	TRUE
s	883	0	0	TRUE
s	884	1	6.58631e-05	TRUE
s	885	0	0	TRUE
s	886	0	0	TRUE
s	887	2	0.000131726	TRUE
s	888	0	0	TRUE
s	889	1	6.58631e-05	TRUE
s	890	0	0	TRUE
s	891	0	0	TRUE
s	892	4	0.000263453	TRUE
s	893	1	6.58631e-05	TRUE
s	894	0	0	TRUE
s	895	1	6.58631e-05	TRUE
s	896	0	0	TRUE
s	897	0	0	TRUE
s	898	0	0	TRUE
s	899	0	0	TRUE
s	900	1	6.58631e-05	TRUE
s	901	0	0	TRUE
s	902	1	6.58631e-05	TRUE
s	903	0	0	TRUE
s	904	0	0	TRUE
s	905	0	0	TRUE
s	906	0	0	TRUE
s	907	0	0	TRUE
s	908	0	0	TRUE
s	909	0	0	TRUE
s	910	0	0	TRUE
s	911	0	0	TRUE
s	912	0	0	TRUE
s	913	0	0	TRUE
s	914	0	0	TRUE
s	915	0	0	TRUE
s	916	0	0	TRUE
s	917	1	6.58631e-05	TRUE
s	918	0	0	TRUE
s	919	0	0	TRUE
s	920	0	0	TRUE
s	921	0	0	TRUE
s	922	0	0	TRUE
s	923	0	0	TRUE
s	924	4	0.000263453	TRUE
s	925	0	0	TRUE
s	926	1	6.58631e-05	TRUE
s	927	0	0	TRUE
s	928	0	0	TRUE
s	929	4	0.000263453	TRUE
s	930	1	6.58631e-05	TRUE
s	931	0	0	TRUE
s	932	1	6.58631e-05	TRUE
s	933	0	0	TRUE
s	934	1	6.58631e-05	TRUE
s	935	1	6.58631e-05	TRUE
s	936	97	0.00638872	TRUE
s	937	1	6.58631e-05	TRUE
s	938	3	0.000197589	TRUE
s	939	9	0.000592768	TRUE
s	940	8	0.000526905	TRUE
s	941	2	0.000131726	TRUE
s	942	0	0	TRUE
s	943	119	0.00783771	TRUE
s	944	0	0	TRUE
s	945	0	0	TRUE
s	946	0	0	TRUE
s	947	0	0	TRUE
s	948	1	6.58631e-05	TRUE
s	949	0	0	TRUE
s	950	3	0.000197589	TRUE
s	951	0	0	TRUE
s	952	0	0	TRUE
s	953	0	0	TRUE
s	954	1	6.58631e-05	TRUE
s	955	0	0	TRUE
s	956	0	0	TRUE
s	957	0	0	TRUE
s	958	0	0	TRUE
s	959	0	0	TRUE
s	960	2	0.000131726	TRUE
s	961	2	0.000131726	TRUE
s	962	0	0	TRUE
s	963	1	6.58631e-05	TRUE
s	964	0	0	TRUE
s	965	0	0	TRUE
s	966	0	0	TRUE
s	967	2	0.000131726	TRUE
s	968	0	0	TRUE
s	969	0	0	TRUE
s	970	0	0	TRUE
s	971	0	0	TRUE
s	972	0	0	TRUE
s	973	0	0	TRUE
s	974	0	0	TRUE
s	975	0	0	TRUE
s	976	2	0.000131726	TRUE
s	977	0	0	TRUE
s	978	1	6.58631e-05	TRUE
s	979	0	0	TRUE
s	980	0	0	TRUE
s	981	0	0	TRUE
s	982	0	0	TRUE
s	983	0	0	TRUE
s	984	0	0	TRUE
s	985	0	0	TRUE
s	986	1	6.58631e-05	TRUE
s	987	0	0	TRUE
s	988	0	0	TRUE
s	989	0	0	TRUE
s	990	0	0	TRUE
s	991	0	0	TRUE
s	992	0	0	TRUE
s	993	0	0	TRUE
s	994	0	0	TRUE
s	995	0	0	TRUE
s	996	0	0	TRUE
s	997	0	0	TRUE
s	998	0	0	TRUE
s	999	0	0	TRUE
s	1000	0	0	TRUE
s	1001	0	0	TRUE
s	1002	0	0	TRUE
s	1003	0	0	TRUE
s	1004	0	0	TRUE
s	1005	0	0	TRUE
s	1006	0	0	TRUE
s	1007	0	0	TRUE
s	1008	0	0	TRUE
s	1009	0	0	TRUE
s	1010	0	0	TRUE
s	1011	0	0	TRUE
s	1012	0	0	TRUE
s	1013	0	0	TRUE
s	1014	0	0	TRUE
s	1015	0	0	TRUE
s	1016	0	0	TRUE
s	1017	0	0	TRUE
s	1018	0	0	TRUE
s	1019	0	0	TRUE
s	1020	12	0.000790358	TRUE
s	1021	1	6.58631e-05	TRUE
s	1022	2	0.000131726	TRUE
s	1023	0	0	TRUE
s	1024	1	6.58631e-05	TRUE
s	1025	0	0	TRUE
s	1026	0	0	TRUE
s	1027	4	0.000263453	TRUE
s	1028	0	0	TRUE
s	1029	0	0	TRUE
s	1030	0	0	TRUE
s	1031	0	0	TRUE
s	1032	0	0	TRUE
s	1033	0	0	TRUE
s	1034	0	0	TRUE
s	1035	0	0	TRUE
s	1036	0	0	TRUE
s	1037	1	6.58631e-05	TRUE
s	1038	0	0	TRUE
s	1039	0	0	TRUE
s	1040	3	0.000197589	TRUE
s	1041	0	0	TRUE
s	1042	0	0	TRUE
s	1043	0	0	TRUE
s	1044	0	0	TRUE
s	1045	1	6.58631e-05	TRUE
s	1046	0	0	TRUE
s	1047	0	0	TRUE
s	1048	0	0	TRUE
s	1049	0	0	TRUE
s	1050	3	0.000197589	TRUE
s	1051	0	0	TRUE
s	1052	0	0	TRUE
s	1053	0	0	TRUE
s	1054	0	0	TRUE
s	1055	0	0	TRUE
s	1056	0	0	TRUE
s	1057	0	0	TRUE
s	1058	1	6.58631e-05	TRUE
s	1059	0	0	TRUE
s	1060	0	0	TRUE
s	1061	0	0	TRUE
s	1062	1	6.58631e-05	TRUE
s	1063	2	0.000131726	TRUE
s	1064	0	0	TRUE
s	1065	2	0.000131726	TRUE
s	1066	1	6.58631e-05	TRUE
s	1067	1	6.58631e-05	TRUE
s	1068	1	6.58631e-05	TRUE
s	1069	1	6.58631e-05	TRUE
s	1070	0	0	TRUE
s	1071	0	0	TRUE
s	1072	0	0	TRUE
s	1073	41	0.00270039	TRUE
s	1074	0	0	TRUE
s	1075	0	0	TRUE
s	1076	1	6.58631e-05	TRUE
s	1077	0	0	TRUE
s	1078	12	0.000790358	TRUE
s	1079	2	0.000131726	TRUE
s	1080	0	0	TRUE
s	1081	0	0	TRUE
s	1082	0	0	TRUE
s	1083	0	0	TRUE
s	1084	4	0.000263453	TRUE
s	1085	0	0	TRUE
s	1086	1	6.58631e-05	TRUE
s	1087	5	0.000329316	TRUE
s	1088	0	0	TRUE
s	1089	0	0	TRUE
s	1090	0	0	TRUE
s	1091	1	6.58631e-05	TRUE
s	1092	0	0	TRUE
s	1093	0	0	TRUE
s	1094	0	0	TRUE
s	1095	0	0	TRUE
s	1096	0	0	TRUE
s	1097	1	6.58631e-05	TRUE
s	1098	0	0	TRUE
s	1099	0	0	TRUE
s	1100	0	0	TRUE
s	1101	12	0.000790358	TRUE
s	1102	3	0.000197589	TRUE
s	1103	0	0	TRUE
s	1104	3	0.000197589	TRUE
s	1105	0	0	TRUE
s	1106	1	6.58631e-05	TRUE
s	1107	0	0	TRUE
s	1108	1	6.58631e-05	TRUE
s	1109	1	6.58631e-05	TRUE
s	1110	1	6.58631e-05	TRUE
s	1111	0	0	TRUE
s	1112	1	6.58631e-05	TRUE
s	1113	0	0	TRUE
s	1114	3	0.000197589	TRUE
s	1115	0	0	TRUE
s	1116	1	6.58631e-05	TRUE
s	1117	1	6.58631e-05	TRUE
s	1118	1	6.58631e-05	TRUE
s	1119	2	0.000131726	TRUE
s	1120	0	0	TRUE
s	1121	2	0.000131726	TRUE
s	1122	3	0.000197589	TRUE
s	1123	0	0	TRUE
s	1124	16	0.00105381	TRUE
s	1125	0	0	TRUE
s	1126	0	0	TRUE
s	1127	0	0	TRUE
s	1128	0	0	TRUE
s	1129	1	6.58631e-05	TRUE
s	1130	1	6.58631e-05	TRUE
s	1131	0	0	TRUE
s	1132	1	6.58631e-05	TRUE
s	1133	3	0.000197589	TRUE
s	1134	1	6.58631e-05	TRUE
s	1135	0	0	TRUE
s	1136	0	0	TRUE
s	1137	0	0	TRUE
s	1138	0	0	TRUE
s	1139	1	6.58631e-05	TRUE
s	1140	0	0	TRUE
s	1141	1	6.58631e-05	TRUE
s	1142	0	0	TRUE
s	1143	2	0.000131726	TRUE
s	1144	0	0	TRUE
s	1145	0	0	TRUE
s	1146	2	0.000131726	TRUE
s	1147	3	0.000197589	TRUE
s	1148	1	6.58631e-05	TRUE
s	1149	0	0	TRUE
s	1150	3	0.000197589	TRUE
s	1151	0	0	TRUE
s	1152	0	0	TRUE
s	1153	0	0	TRUE
s	1154	0	0	TRUE
s	1155	0	0	TRUE
s	1156	0	0	TRUE
s	1157	1	6.58631e-05	TRUE
s	1158	0	0	TRUE
s	1159	1	6.58631e-05	TRUE
s	1160	0	0	TRUE
s	1161	0	0	TRUE
s	1162	17	0.00111967	TRUE
s	1163	1	6.58631e-05	TRUE
s	1164	0	0	TRUE
s	1165	4	0.000263453	TRUE
s	1166	0	0	TRUE
s	1167	1	6.58631e-05	TRUE
s	1168	5	0.000329316	TRUE
s	1169	1	6.58631e-05	TRUE
s	1170	1	6.58631e-05	TRUE
s	1171	0	0	TRUE
s	1172	0	0	TRUE
s	1173	0	0	TRUE
s	1174	0	0	TRUE
s	1175	0	0	TRUE
s	1176	8	0.000526905	TRUE
s	1177	0	0	TRUE
s	1178	0	0	TRUE
s	1179	0	0	TRUE
s	1180	0	0	TRUE
s	1181	0	0	TRUE
s	1182	1	6.58631e-05	TRUE
s	1183	0	0	TRUE
s	1184	0	0	TRUE
s	1185	2	0.000131726	TRUE
s	1186	0	0	TRUE
s	1187	1	6.58631e-05	TRUE
s	1188	0	0	TRUE
s	1189	0	0	TRUE
s	1190	1	6.58631e-05	TRUE
s	1191	7	0.000461042	TRUE
s	1192	0	0	TRUE
s	1193	0	0	TRUE
s	1194	1	6.58631e-05	TRUE
s	1195	0	0	TRUE
s	1196	0	0	TRUE
s	1197	0	0	TRUE
s	1198	0	0	TRUE
s	1199	0	0	TRUE
s	1200	7	0.000461042	TRUE
s	1201	2	0.000131726	TRUE
s	1202	4	0.000263453	TRUE
s	1203	6	0.000395179	TRUE
s	1204	0	0	TRUE
s	1205	2	0.000131726	TRUE
s	1206	0	0	TRUE
s	1207	0	0	TRUE
s	1208	2	0.000131726	TRUE
s	1209	1	6.58631e-05	TRUE
s	1210	1	6.58631e-05	TRUE
s	1211	0	0	TRUE
s	1212	1	6.58631e-05	TRUE
s	1213	0	0	TRUE
s	1214	51	0.00335902	TRUE
s	1215	0	0	TRUE
s	1216	2	0.000131726	TRUE
s	1217	0	0	TRUE
s	1218	0	0	TRUE
s	1219	11	0.000724495	TRUE
s	1220	0	0	TRUE
s	1221	0	0	TRUE
s	1222	0	0	TRUE
s	1223	0	0	TRUE
s	1224	0	0	TRUE
s	1225	0	0	TRUE
s	1226	0	0	TRUE
s	1227	0	0	TRUE
s	1228	8	0.000526905	TRUE
s	1229	5	0.000329316	TRUE
s	1230	0	0	TRUE
s	1231	0	0	TRUE
s	1232	0	0	TRUE
s	1233	1	6.58631e-05	TRUE
s	1234	0	0	TRUE
s	1235	2	0.000131726	TRUE
s	1236	3	0.000197589	TRUE
s	1237	9	0.000592768	TRUE
s	1238	3	0.000197589	TRUE
s	1239	0	0	TRUE
s	1240	0	0	TRUE
s	1241	0	0	TRUE
s	1242	0	0	TRUE
s	1243	1	6.58631e-05	TRUE
s	1244	0	0	TRUE
s	1245	1	6.58631e-05	TRUE
s	1246	0	0	TRUE
s	1247	3	0.000197589	TRUE
s	1248	4	0.000263453	TRUE
s	1249	0	0	TRUE
s	1250	2	0.000131726	TRUE
s	1251	2	0.000131726	TRUE
s	1252	5	0.000329316	TRUE
s	1253	1	6.58631e-05	TRUE
s	1254	3	0.000197589	TRUE
s	1255	0	0	TRUE
s	1256	0	0	TRUE
s	1257	0	0	TRUE
s	1258	1	6.58631e-05	TRUE
s	1259	0	0	TRUE
s	1260	1	6.58631e-05	TRUE
s	1261	0	0	TRUE
s	1262	1	6.58631e-05	TRUE
s	1263	88	0.00579596	TRUE
s	1264	3	0.000197589	TRUE
s	1265	1	6.58631e-05	TRUE
s	1266	0	0	TRUE
s	1267	0	0	TRUE
s	1268	0	0	TRUE
s	1269	2	0.000131726	TRUE
s	1270	0	0	TRUE
s	1271	1	6.58631e-05	FALSE
s	1272	1	6.58631e-05	FALSE
s	1273	3	0.000197589	FALSE
orf1ab	1	2	0.000131726	FALSE
orf1ab	2	4	0.000263453	FALSE
orf1ab	3	3	0.000197589	FALSE
orf1ab	4	3	0.000197589	FALSE
orf1ab	5	0	0	FALSE
orf1ab	6	1	6.58631e-05	FALSE
orf1ab	7	7	0.000461042	FALSE
orf1ab	8	0	0	FALSE
orf1ab	9	1	6.58631e-05	FALSE
orf1ab	10	0	0	FALSE
orf1ab	11	0	0	FALSE
orf1ab	12	3	0.000197589	FALSE
orf1ab	13	7	0.000461042	TRUE
orf1ab	14	0	0	TRUE
orf1ab	15	0	0	TRUE
orf1ab	16	1	6.58631e-05	TRUE
orf1ab	17	0	0	TRUE
orf1ab	18	0	0	TRUE
orf1ab	19	0	0	TRUE
orf1ab	20	0	0	TRUE
orf1ab	21	2	0.000131726	TRUE
orf1ab	22	0	0	TRUE
orf1ab	23	1	6.58631e-05	TRUE
orf1ab	24	7	0.000461042	TRUE
orf1ab	25	0	0	TRUE
orf1ab	26	0	0	TRUE
orf1ab	27	3	0.000197589	TRUE
orf1ab	28	0	0	TRUE
orf1ab	29	0	0	TRUE
orf1ab	30	4	0.000263453	TRUE
orf1ab	31	1	6.58631e-05	TRUE
orf1ab	32	1	6.58631e-05	TRUE
orf1ab	33	8	0.000526905	TRUE
orf1ab	34	3	0.000197589	TRUE
orf1ab	35	3	0.000197589	TRUE
orf1ab	36	3	0.000197589	TRUE
orf1ab	37	3	0.000197589	TRUE
orf1ab	38	1	6.58631e-05	TRUE
orf1ab	39	1	6.58631e-05	TRUE
orf1ab	40	0	0	TRUE
orf1ab	41	0	0	TRUE
orf1ab	42	0	0	TRUE
orf1ab	43	3	0.000197589	TRUE
orf1ab	44	0	0	TRUE
orf1ab	45	5	0.000329316	TRUE
orf1ab	46	0	0	TRUE
orf1ab	47	0	0	TRUE
orf1ab	48	0	0	TRUE
orf1ab	49	3	0.000197589	TRUE
orf1ab	50	0	0	TRUE
orf1ab	51	0	0	TRUE
orf1ab	52	0	0	TRUE
orf1ab	53	0	0	TRUE
orf1ab	54	0	0	TRUE
orf1ab	55	1	6.58631e-05	TRUE
orf1ab	56	11	0.000724495	TRUE
orf1ab	57	0	0	TRUE
orf1ab	58	0	0	TRUE
orf1ab	59	0	0	TRUE
orf1ab	60	2	0.000131726	TRUE
orf1ab	61	1	6.58631e-05	TRUE
orf1ab	62	2	0.000131726	TRUE
orf1ab	63	0	0	TRUE
orf1ab	64	1	6.58631e-05	TRUE
orf1ab	65	1	6.58631e-05	TRUE
orf1ab	66	0	0	TRUE
orf1ab	67	0	0	TRUE
orf1ab	68	0	0	TRUE
orf1ab	69	0	0	TRUE
orf1ab	70	0	0	TRUE
orf1ab	71	6	0.000395179	TRUE
orf1ab	72	0	0	TRUE
orf1ab	73	0	0	TRUE
orf1ab	74	1	6.58631e-05	TRUE
orf1ab	75	145	0.00955015	TRUE
orf1ab	76	7	0.000461042	TRUE
orf1ab	77	0	0	TRUE
orf1ab	78	0	0	TRUE
orf1ab	79	0	0	TRUE
orf1ab	80	1	6.58631e-05	TRUE
orf1ab	81	9	0.000592768	TRUE
orf1ab	82	14	0.000922084	TRUE
orf1ab	83	16	0.00105381	TRUE
orf1ab	84	34	0.00223935	TRUE
orf1ab	85	45	0.00296384	TRUE
orf1ab	86	9	0.000592768	TRUE
orf1ab	87	5	0.000329316	TRUE
orf1ab	88	0	0	TRUE
orf1ab	89	0	0	TRUE
orf1ab	90	3	0.000197589	TRUE
orf1ab	91	13	0.000856221	TRUE
orf1ab	92	8	0.000526905	TRUE
orf1ab	93	1	6.58631e-05	TRUE
orf1ab	94	0	0	TRUE
orf1ab	95	0	0	TRUE
orf1ab	96	0	0	TRUE
orf1ab	97	0	0	TRUE
orf1ab	98	3	0.000197589	TRUE
orf1ab	99	1	6.58631e-05	TRUE
orf1ab	100	1	6.58631e-05	TRUE
orf1ab	101	0	0	TRUE
orf1ab	102	0	0	TRUE
orf1ab	103	0	0	TRUE
orf1ab	104	2	0.000131726	TRUE
orf1ab	105	2	0.000131726	TRUE
orf1ab	106	0	0	TRUE
orf1ab	107	1	6.58631e-05	TRUE
orf1ab	108	0	0	TRUE
orf1ab	109	0	0	TRUE
orf1ab	110	2	0.000131726	TRUE
orf1ab	111	0	0	TRUE
orf1ab	112	4	0.000263453	TRUE
orf1ab	113	0	0	TRUE
orf1ab	114	1	6.58631e-05	TRUE
orf1ab	115	2	0.000131726	TRUE
orf1ab	116	2	0.000131726	TRUE
orf1ab	117	3	0.000197589	TRUE
orf1ab	118	17	0.00111967	TRUE
orf1ab	119	2	0.000131726	TRUE
orf1ab	120	1	6.58631e-05	TRUE
orf1ab	121	1	6.58631e-05	TRUE
orf1ab	122	1	6.58631e-05	TRUE
orf1ab	123	0	0	TRUE
orf1ab	124	11	0.000724495	TRUE
orf1ab	125	1	6.58631e-05	TRUE
orf1ab	126	0	0	TRUE
orf1ab	127	1	6.58631e-05	TRUE
orf1ab	128	0	0	FALSE
orf1ab	129	3	0.000197589	FALSE
orf1ab	130	1	6.58631e-05	FALSE
orf1ab	131	1	6.58631e-05	FALSE
orf1ab	132	1	6.58631e-05	FALSE
orf1ab	133	2	0.000131726	FALSE
orf1ab	134	0	0	FALSE
orf1ab	135	7	0.000461042	FALSE
orf1ab	136	7	0.000461042	FALSE
orf1ab	137	3	0.000197589	FALSE
orf1ab	138	7	0.000461042	FALSE
orf1ab	139	3	0.000197589	FALSE
orf1ab	140	1	6.58631e-05	FALSE
orf1ab	141	46	0.0030297	FALSE
orf1ab	142	49	0.00322729	FALSE
orf1ab	143	47	0.00309557	FALSE
orf1ab	144	5	0.000329316	FALSE
orf1ab	145	0	0	FALSE
orf1ab	146	2	0.000131726	FALSE
orf1ab	147	0	0	FALSE
orf1ab	148	0	0	FALSE
orf1ab	149	0	0	FALSE
orf1ab	150	3	0.000197589	FALSE
orf1ab	151	0	0	FALSE
orf1ab	152	1	6.58631e-05	FALSE
orf1ab	153	0	0	FALSE
orf1ab	154	0	0	FALSE
orf1ab	155	0	0	FALSE
orf1ab	156	0	0	FALSE
orf1ab	157	0	0	FALSE
orf1ab	158	0	0	FALSE
orf1ab	159	1	6.58631e-05	FALSE
orf1ab	160	0	0	FALSE
orf1ab	161	0	0	FALSE
orf1ab	162	1	6.58631e-05	FALSE
orf1ab	163	0	0	FALSE
orf1ab	164	0	0	FALSE
orf1ab	165	0	0	FALSE
orf1ab	166	8	0.000526905	FALSE
orf1ab	167	0	0	FALSE
orf1ab	168	0	0	FALSE
orf1ab	169	0	0	FALSE
orf1ab	170	0	0	FALSE
orf1ab	171	0	0	FALSE
orf1ab	172	1	6.58631e-05	FALSE
orf1ab	173	0	0	FALSE
orf1ab	174	0	0	FALSE
orf1ab	175	0	0	FALSE
orf1ab	176	0	0	FALSE
orf1ab	177	0	0	FALSE
orf1ab	178	0	0	FALSE
orf1ab	179	0	0	FALSE
orf1ab	180	0	0	FALSE
orf1ab	181	1	6.58631e-05	FALSE
orf1ab	182	6	0.000395179	FALSE
orf1ab	183	1	6.58631e-05	FALSE
orf1ab	184	1	6.58631e-05	FALSE
orf1ab	185	1	6.58631e-05	FALSE
orf1ab	186	0	0	FALSE
orf1ab	187	0	0	FALSE
orf1ab	188	1	6.58631e-05	FALSE
orf1ab	189	0	0	FALSE
orf1ab	190	78	0.00513732	FALSE
orf1ab	191	0	0	FALSE
orf1ab	192	1	6.58631e-05	FALSE
orf1ab	193	9	0.000592768	FALSE
orf1ab	194	3	0.000197589	FALSE
orf1ab	195	0	0	FALSE
orf1ab	196	1	6.58631e-05	FALSE
orf1ab	197	2	0.000131726	FALSE
orf1ab	198	0	0	FALSE
orf1ab	199	1	6.58631e-05	FALSE
orf1ab	200	0	0	FALSE
orf1ab	201	0	0	FALSE
orf1ab	202	0	0	FALSE
orf1ab	203	4	0.000263453	FALSE
orf1ab	204	4	0.000263453	FALSE
orf1ab	205	1	6.58631e-05	FALSE
orf1ab	206	2	0.000131726	FALSE
orf1ab	207	49	0.00322729	FALSE
orf1ab	208	0	0	FALSE
orf1ab	209	0	0	FALSE
orf1ab	210	0	0	FALSE
orf1ab	211	1	6.58631e-05	FALSE
orf1ab	212	2	0.000131726	FALSE
orf1ab	213	0	0	FALSE
orf1ab	214	0	0	FALSE
orf1ab	215	0	0	FALSE
orf1ab	216	0	0	FALSE
orf1ab	217	4	0.000263453	FALSE
orf1ab	218	0	0	FALSE
orf1ab	219	1	6.58631e-05	FALSE
orf1ab	220	0	0	FALSE
orf1ab	221	0	0	FALSE
orf1ab	222	1	6.58631e-05	FALSE
orf1ab	223	1	6.58631e-05	FALSE
orf1ab	224	3	0.000197589	FALSE
orf1ab	225	1	6.58631e-05	FALSE
orf1ab	226	0	0	FALSE
orf1ab	227	1	6.58631e-05	FALSE
orf1ab	228	0	0	FALSE
orf1ab	229	0	0	FALSE
orf1ab	230	0	0	FALSE
orf1ab	231	0	0	FALSE
orf1ab	232	3	0.000197589	FALSE
orf1ab	233	0	0	FALSE
orf1ab	234	0	0	FALSE
orf1ab	235	0	0	FALSE
orf1ab	236	0	0	FALSE
orf1ab	237	0	0	FALSE
orf1ab	238	0	0	FALSE
orf1ab	239	0	0	FALSE
orf1ab	240	0	0	FALSE
orf1ab	241	1	6.58631e-05	FALSE
orf1ab	242	1	6.58631e-05	FALSE
orf1ab	243	0	0	FALSE
orf1ab	244	0	0	FALSE
orf1ab	245	0	0	FALSE
orf1ab	246	0	0	FALSE
orf1ab	247	0	0	FALSE
orf1ab	248	0	0	FALSE
orf1ab	249	0	0	FALSE
orf1ab	250	0	0	FALSE
orf1ab	251	0	0	FALSE
orf1ab	252	0	0	FALSE
orf1ab	253	1	6.58631e-05	FALSE
orf1ab	254	0	0	FALSE
orf1ab	255	0	0	FALSE
orf1ab	256	0	0	FALSE
orf1ab	257	1	6.58631e-05	FALSE
orf1ab	258	0	0	FALSE
orf1ab	259	0	0	FALSE
orf1ab	260	2	0.000131726	FALSE
orf1ab	261	0	0	FALSE
orf1ab	262	0	0	FALSE
orf1ab	263	0	0	FALSE
orf1ab	264	0	0	FALSE
orf1ab	265	3409	0.224527	FALSE
orf1ab	266	2	0.000131726	FALSE
orf1ab	267	0	0	FALSE
orf1ab	268	1	6.58631e-05	FALSE
orf1ab	269	1	6.58631e-05	FALSE
orf1ab	270	0	0	FALSE
orf1ab	271	24	0.00158072	FALSE
orf1ab	272	4	0.000263453	FALSE
orf1ab	273	0	0	FALSE
orf1ab	274	0	0	FALSE
orf1ab	275	0	0	FALSE
orf1ab	276	1	6.58631e-05	FALSE
orf1ab	277	0	0	FALSE
orf1ab	278	2	0.000131726	FALSE
orf1ab	279	12	0.000790358	FALSE
orf1ab	280	0	0	FALSE
orf1ab	281	1	6.58631e-05	FALSE
orf1ab	282	0	0	FALSE
orf1ab	283	2	0.000131726	FALSE
orf1ab	284	0	0	FALSE
orf1ab	285	1	6.58631e-05	FALSE
orf1ab	286	1	6.58631e-05	FALSE
orf1ab	287	3	0.000197589	FALSE
orf1ab	288	0	0	FALSE
orf1ab	289	0	0	FALSE
orf1ab	290	1	6.58631e-05	FALSE
orf1ab	291	0	0	FALSE
orf1ab	292	5	0.000329316	FALSE
orf1ab	293	0	0	FALSE
orf1ab	294	1	6.58631e-05	FALSE
orf1ab	295	12	0.000790358	FALSE
orf1ab	296	0	0	FALSE
orf1ab	297	2	0.000131726	FALSE
orf1ab	298	0	0	FALSE
orf1ab	299	0	0	FALSE
orf1ab	300	1	6.58631e-05	FALSE
orf1ab	301	1	6.58631e-05	FALSE
orf1ab	302	14	0.000922084	FALSE
orf1ab	303	0	0	FALSE
orf1ab	304	0	0	FALSE
orf1ab	305	1	6.58631e-05	FALSE
orf1ab	306	3	0.000197589	FALSE
orf1ab	307	1	6.58631e-05	FALSE
orf1ab	308	0	0	FALSE
orf1ab	309	17	0.00111967	FALSE
orf1ab	310	1	6.58631e-05	FALSE
orf1ab	311	0	0	FALSE
orf1ab	312	0	0	FALSE
orf1ab	313	0	0	FALSE
orf1ab	314	0	0	FALSE
orf1ab	315	1	6.58631e-05	FALSE
orf1ab	316	2	0.000131726	FALSE
orf1ab	317	0	0	FALSE
orf1ab	318	14	0.000922084	FALSE
orf1ab	319	0	0	FALSE
orf1ab	320	0	0	FALSE
orf1ab	321	0	0	FALSE
orf1ab	322	2	0.000131726	FALSE
orf1ab	323	0	0	FALSE
orf1ab	324	0	0	FALSE
orf1ab	325	6	0.000395179	FALSE
orf1ab	326	0	0	FALSE
orf1ab	327	1	6.58631e-05	FALSE
orf1ab	328	0	0	FALSE
orf1ab	329	1	6.58631e-05	FALSE
orf1ab	330	0	0	FALSE
orf1ab	331	0	0	FALSE
orf1ab	332	3	0.000197589	FALSE
orf1ab	333	3	0.000197589	FALSE
orf1ab	334	2	0.000131726	FALSE
orf1ab	335	1	6.58631e-05	FALSE
orf1ab	336	0	0	FALSE
orf1ab	337	1	6.58631e-05	FALSE
orf1ab	338	0	0	FALSE
orf1ab	339	5	0.000329316	FALSE
orf1ab	340	0	0	FALSE
orf1ab	341	0	0	FALSE
orf1ab	342	0	0	FALSE
orf1ab	343	0	0	FALSE
orf1ab	344	0	0	FALSE
orf1ab	345	1	6.58631e-05	FALSE
orf1ab	346	95	0.006257	FALSE
orf1ab	347	2	0.000131726	FALSE
orf1ab	348	2	0.000131726	FALSE
orf1ab	349	0	0	FALSE
orf1ab	350	19	0.0012514	FALSE
orf1ab	351	0	0	FALSE
orf1ab	352	11	0.000724495	FALSE
orf1ab	353	0	0	FALSE
orf1ab	354	4	0.000263453	FALSE
orf1ab	355	1	6.58631e-05	FALSE
orf1ab	356	2	0.000131726	FALSE
orf1ab	357	1	6.58631e-05	FALSE
orf1ab	358	0	0	FALSE
orf1ab	359	0	0	FALSE
orf1ab	360	0	0	FALSE
orf1ab	361	6	0.000395179	FALSE
orf1ab	362	2	0.000131726	FALSE
orf1ab	363	0	0	FALSE
orf1ab	364	4	0.000263453	FALSE
orf1ab	365	1	6.58631e-05	FALSE
orf1ab	366	0	0	FALSE
orf1ab	367	0	0	FALSE
orf1ab	368	7	0.000461042	FALSE
orf1ab	369	0	0	FALSE
orf1ab	370	0	0	FALSE
orf1ab	371	9	0.000592768	FALSE
orf1ab	372	5	0.000329316	FALSE
orf1ab	373	0	0	FALSE
orf1ab	374	4	0.000263453	FALSE
orf1ab	375	0	0	FALSE
orf1ab	376	1	6.58631e-05	FALSE
orf1ab	377	0	0	FALSE
orf1ab	378	134	0.00882566	FALSE
orf1ab	379	40	0.00263453	FALSE
orf1ab	380	2	0.000131726	FALSE
orf1ab	381	0	0	FALSE
orf1ab	382	0	0	FALSE
orf1ab	383	3	0.000197589	FALSE
orf1ab	384	1	6.58631e-05	FALSE
orf1ab	385	3	0.000197589	FALSE
orf1ab	386	1	6.58631e-05	FALSE
orf1ab	387	0	0	FALSE
orf1ab	388	21	0.00138313	FALSE
orf1ab	389	4	0.000263453	FALSE
orf1ab	390	4	0.000263453	FALSE
orf1ab	391	22	0.00144899	FALSE
orf1ab	392	200	0.0131726	FALSE
orf1ab	393	0	0	FALSE
orf1ab	394	0	0	FALSE
orf1ab	395	0	0	FALSE
orf1ab	396	0	0	FALSE
orf1ab	397	2	0.000131726	FALSE
orf1ab	398	21	0.00138313	FALSE
orf1ab	399	1	6.58631e-05	FALSE
orf1ab	400	0	0	FALSE
orf1ab	401	1	6.58631e-05	FALSE
orf1ab	402	12	0.000790358	FALSE
orf1ab	403	5	0.000329316	FALSE
orf1ab	404	1	6.58631e-05	FALSE
orf1ab	405	0	0	FALSE
orf1ab	406	1	6.58631e-05	FALSE
orf1ab	407	0	0	FALSE
orf1ab	408	3	0.000197589	FALSE
orf1ab	409	0	0	FALSE
orf1ab	410	1	6.58631e-05	FALSE
orf1ab	411	0	0	FALSE
orf1ab	412	0	0	FALSE
orf1ab	413	0	0	FALSE
orf1ab	414	0	0	FALSE
orf1ab	415	1	6.58631e-05	FALSE
orf1ab	416	0	0	FALSE
orf1ab	417	61	0.00401765	FALSE
orf1ab	418	1	6.58631e-05	FALSE
orf1ab	419	1	6.58631e-05	FALSE
orf1ab	420	2	0.000131726	FALSE
orf1ab	421	0	0	FALSE
orf1ab	422	1	6.58631e-05	FALSE
orf1ab	423	0	0	FALSE
orf1ab	424	0	0	FALSE
orf1ab	425	0	0	FALSE
orf1ab	426	0	0	FALSE
orf1ab	427	2	0.000131726	FALSE
orf1ab	428	3	0.000197589	FALSE
orf1ab	429	1	6.58631e-05	FALSE
orf1ab	430	1	6.58631e-05	FALSE
orf1ab	431	0	0	FALSE
orf1ab	432	1	6.58631e-05	FALSE
orf1ab	433	0	0	FALSE
orf1ab	434	1	6.58631e-05	FALSE
orf1ab	435	1	6.58631e-05	FALSE
orf1ab	436	1	6.58631e-05	FALSE
orf1ab	437	1	6.58631e-05	FALSE
orf1ab	438	1	6.58631e-05	FALSE
orf1ab	439	2	0.000131726	FALSE
orf1ab	440	1	6.58631e-05	FALSE
orf1ab	441	8	0.000526905	FALSE
orf1ab	442	7	0.000461042	FALSE
orf1ab	443	8	0.000526905	FALSE
orf1ab	444	5	0.000329316	FALSE
orf1ab	445	6	0.000395179	FALSE
orf1ab	446	3	0.000197589	FALSE
orf1ab	447	310	0.0204176	FALSE
orf1ab	448	311	0.0204834	FALSE
orf1ab	449	1	6.58631e-05	FALSE
orf1ab	450	1	6.58631e-05	FALSE
orf1ab	451	5	0.000329316	FALSE
orf1ab	452	2	0.000131726	FALSE
orf1ab	453	5	0.000329316	FALSE
orf1ab	454	8	0.000526905	FALSE
orf1ab	455	2	0.000131726	FALSE
orf1ab	456	1	6.58631e-05	FALSE
orf1ab	457	1	6.58631e-05	FALSE
orf1ab	458	0	0	FALSE
orf1ab	459	0	0	FALSE
orf1ab	460	0	0	FALSE
orf1ab	461	1	6.58631e-05	FALSE
orf1ab	462	0	0	FALSE
orf1ab	463	0	0	FALSE
orf1ab	464	0	0	FALSE
orf1ab	465	0	0	FALSE
orf1ab	466	0	0	FALSE
orf1ab	467	0	0	FALSE
orf1ab	468	0	0	FALSE
orf1ab	469	2	0.000131726	FALSE
orf1ab	470	0	0	FALSE
orf1ab	471	0	0	FALSE
orf1ab	472	2	0.000131726	FALSE
orf1ab	473	0	0	FALSE
orf1ab	474	3	0.000197589	FALSE
orf1ab	475	0	0	FALSE
orf1ab	476	5	0.000329316	FALSE
orf1ab	477	0	0	FALSE
orf1ab	478	1	6.58631e-05	FALSE
orf1ab	479	0	0	FALSE
orf1ab	480	0	0	FALSE
orf1ab	481	10	0.000658631	FALSE
orf1ab	482	2	0.000131726	FALSE
orf1ab	483	1	6.58631e-05	FALSE
orf1ab	484	0	0	FALSE
orf1ab	485	1	6.58631e-05	FALSE
orf1ab	486	9	0.000592768	FALSE
orf1ab	487	0	0	FALSE
orf1ab	488	0	0	FALSE
orf1ab	489	1	6.58631e-05	FALSE
orf1ab	490	4	0.000263453	FALSE
orf1ab	491	1	6.58631e-05	FALSE
orf1ab	492	1	6.58631e-05	FALSE
orf1ab	493	2	0.000131726	FALSE
orf1ab	494	0	0	FALSE
orf1ab	495	0	0	FALSE
orf1ab	496	0	0	FALSE
orf1ab	497	0	0	FALSE
orf1ab	498	2	0.000131726	FALSE
orf1ab	499	0	0	FALSE
orf1ab	500	0	0	FALSE
orf1ab	501	0	0	FALSE
orf1ab	502	0	0	FALSE
orf1ab	503	0	0	FALSE
orf1ab	504	0	0	FALSE
orf1ab	505	2	0.000131726	FALSE
orf1ab	506	1	6.58631e-05	FALSE
orf1ab	507	1	6.58631e-05	FALSE
orf1ab	508	0	0	FALSE
orf1ab	509	0	0	FALSE
orf1ab	510	0	0	FALSE
orf1ab	511	0	0	FALSE
orf1ab	512	0	0	FALSE
orf1ab	513	0	0	FALSE
orf1ab	514	2	0.000131726	FALSE
orf1ab	515	0	0	FALSE
orf1ab	516	2	0.000131726	FALSE
orf1ab	517	10	0.000658631	FALSE
orf1ab	518	1	6.58631e-05	FALSE
orf1ab	519	29	0.00191003	FALSE
orf1ab	520	0	0	FALSE
orf1ab	521	0	0	FALSE
orf1ab	522	0	0	FALSE
orf1ab	523	0	0	FALSE
orf1ab	524	1	6.58631e-05	FALSE
orf1ab	525	0	0	FALSE
orf1ab	526	1	6.58631e-05	FALSE
orf1ab	527	3	0.000197589	FALSE
orf1ab	528	1	6.58631e-05	FALSE
orf1ab	529	1	6.58631e-05	FALSE
orf1ab	530	0	0	FALSE
orf1ab	531	1	6.58631e-05	FALSE
orf1ab	532	2	0.000131726	FALSE
orf1ab	533	6	0.000395179	FALSE
orf1ab	534	0	0	FALSE
orf1ab	535	2	0.000131726	FALSE
orf1ab	536	0	0	FALSE
orf1ab	537	2	0.000131726	FALSE
orf1ab	538	1	6.58631e-05	FALSE
orf1ab	539	5	0.000329316	FALSE
orf1ab	540	7	0.000461042	FALSE
orf1ab	541	11	0.000724495	FALSE
orf1ab	542	1	6.58631e-05	FALSE
orf1ab	543	0	0	FALSE
orf1ab	544	5	0.000329316	FALSE
orf1ab	545	0	0	FALSE
orf1ab	546	0	0	FALSE
orf1ab	547	12	0.000790358	FALSE
orf1ab	548	0	0	FALSE
orf1ab	549	4	0.000263453	FALSE
orf1ab	550	3	0.000197589	FALSE
orf1ab	551	58	0.00382006	FALSE
orf1ab	552	4	0.000263453	FALSE
orf1ab	553	0	0	FALSE
orf1ab	554	2	0.000131726	FALSE
orf1ab	555	4	0.000263453	FALSE
orf1ab	556	1	6.58631e-05	FALSE
orf1ab	557	0	0	FALSE
orf1ab	558	1	6.58631e-05	FALSE
orf1ab	559	1	6.58631e-05	FALSE
orf1ab	560	8	0.000526905	FALSE
orf1ab	561	0	0	FALSE
orf1ab	562	0	0	FALSE
orf1ab	563	1	6.58631e-05	FALSE
orf1ab	564	1	6.58631e-05	FALSE
orf1ab	565	1	6.58631e-05	FALSE
orf1ab	566	0	0	FALSE
orf1ab	567	2	0.000131726	FALSE
orf1ab	568	4	0.000263453	FALSE
orf1ab	569	1	6.58631e-05	FALSE
orf1ab	570	0	0	FALSE
orf1ab	571	3	0.000197589	FALSE
orf1ab	572	2	0.000131726	FALSE
orf1ab	573	2	0.000131726	FALSE
orf1ab	574	0	0	FALSE
orf1ab	575	0	0	FALSE
orf1ab	576	0	0	FALSE
orf1ab	577	0	0	FALSE
orf1ab	578	1	6.58631e-05	FALSE
orf1ab	579	0	0	FALSE
orf1ab	580	8	0.000526905	FALSE
orf1ab	581	0	0	FALSE
orf1ab	582	0	0	FALSE
orf1ab	583	0	0	FALSE
orf1ab	584	1	6.58631e-05	FALSE
orf1ab	585	18	0.00118554	FALSE
orf1ab	586	1	6.58631e-05	FALSE
orf1ab	587	0	0	FALSE
orf1ab	588	2	0.000131726	FALSE
orf1ab	589	0	0	FALSE
orf1ab	590	3	0.000197589	FALSE
orf1ab	591	5	0.000329316	FALSE
orf1ab	592	1	6.58631e-05	FALSE
orf1ab	593	0	0	FALSE
orf1ab	594	1	6.58631e-05	FALSE
orf1ab	595	0	0	FALSE
orf1ab	596	1	6.58631e-05	FALSE
orf1ab	597	0	0	FALSE
orf1ab	598	1	6.58631e-05	FALSE
orf1ab	599	3	0.000197589	FALSE
orf1ab	600	0	0	FALSE
orf1ab	601	0	0	FALSE
orf1ab	602	3	0.000197589	FALSE
orf1ab	603	0	0	FALSE
orf1ab	604	1	6.58631e-05	FALSE
orf1ab	605	0	0	FALSE
orf1ab	606	3	0.000197589	FALSE
orf1ab	607	2	0.000131726	FALSE
orf1ab	608	3	0.000197589	FALSE
orf1ab	609	10	0.000658631	FALSE
orf1ab	610	9	0.000592768	FALSE
orf1ab	611	0	0	FALSE
orf1ab	612	2	0.000131726	FALSE
orf1ab	613	0	0	FALSE
orf1ab	614	0	0	FALSE
orf1ab	615	3	0.000197589	FALSE
orf1ab	616	2	0.000131726	FALSE
orf1ab	617	14	0.000922084	FALSE
orf1ab	618	1	6.58631e-05	FALSE
orf1ab	619	0	0	FALSE
orf1ab	620	1	6.58631e-05	FALSE
orf1ab	621	0	0	FALSE
orf1ab	622	1	6.58631e-05	FALSE
orf1ab	623	0	0	FALSE
orf1ab	624	0	0	FALSE
orf1ab	625	1	6.58631e-05	FALSE
orf1ab	626	5	0.000329316	FALSE
orf1ab	627	2	0.000131726	FALSE
orf1ab	628	1	6.58631e-05	FALSE
orf1ab	629	0	0	FALSE
orf1ab	630	1	6.58631e-05	FALSE
orf1ab	631	2	0.000131726	FALSE
orf1ab	632	1	6.58631e-05	FALSE
orf1ab	633	2	0.000131726	FALSE
orf1ab	634	1	6.58631e-05	FALSE
orf1ab	635	1	6.58631e-05	FALSE
orf1ab	636	0	0	FALSE
orf1ab	637	1	6.58631e-05	FALSE
orf1ab	638	0	0	FALSE
orf1ab	639	1	6.58631e-05	FALSE
orf1ab	640	0	0	FALSE
orf1ab	641	0	0	FALSE
orf1ab	642	4	0.000263453	FALSE
orf1ab	643	0	0	FALSE
orf1ab	644	2	0.000131726	FALSE
orf1ab	645	2	0.000131726	FALSE
orf1ab	646	0	0	FALSE
orf1ab	647	0	0	FALSE
orf1ab	648	0	0	FALSE
orf1ab	649	0	0	FALSE
orf1ab	650	0	0	FALSE
orf1ab	651	0	0	FALSE
orf1ab	652	3	0.000197589	FALSE
orf1ab	653	1	6.58631e-05	FALSE
orf1ab	654	0	0	FALSE
orf1ab	655	2	0.000131726	FALSE
orf1ab	656	3	0.000197589	FALSE
orf1ab	657	0	0	FALSE
orf1ab	658	3	0.000197589	FALSE
orf1ab	659	1	6.58631e-05	FALSE
orf1ab	660	60	0.00395179	FALSE
orf1ab	661	2	0.000131726	FALSE
orf1ab	662	2	0.000131726	FALSE
orf1ab	663	0	0	FALSE
orf1ab	664	0	0	FALSE
orf1ab	665	0	0	FALSE
orf1ab	666	0	0	FALSE
orf1ab	667	0	0	FALSE
orf1ab	668	2	0.000131726	FALSE
orf1ab	669	0	0	FALSE
orf1ab	670	1	6.58631e-05	FALSE
orf1ab	671	1	6.58631e-05	FALSE
orf1ab	672	1	6.58631e-05	FALSE
orf1ab	673	0	0	FALSE
orf1ab	674	1	6.58631e-05	FALSE
orf1ab	675	1	6.58631e-05	FALSE
orf1ab	676	5	0.000329316	FALSE
orf1ab	677	0	0	FALSE
orf1ab	678	0	0	FALSE
orf1ab	679	0	0	FALSE
orf1ab	680	0	0	FALSE
orf1ab	681	4	0.000263453	FALSE
orf1ab	682	0	0	FALSE
orf1ab	683	0	0	FALSE
orf1ab	684	0	0	FALSE
orf1ab	685	0	0	FALSE
orf1ab	686	1	6.58631e-05	FALSE
orf1ab	687	0	0	FALSE
orf1ab	688	0	0	FALSE
orf1ab	689	0	0	FALSE
orf1ab	690	2	0.000131726	FALSE
orf1ab	691	0	0	FALSE
orf1ab	692	0	0	FALSE
orf1ab	693	0	0	FALSE
orf1ab	694	1	6.58631e-05	FALSE
orf1ab	695	0	0	FALSE
orf1ab	696	0	0	FALSE
orf1ab	697	0	0	FALSE
orf1ab	698	2	0.000131726	FALSE
orf1ab	699	0	0	FALSE
orf1ab	700	0	0	FALSE
orf1ab	701	0	0	FALSE
orf1ab	702	1	6.58631e-05	FALSE
orf1ab	703	0	0	FALSE
orf1ab	704	0	0	FALSE
orf1ab	705	0	0	FALSE
orf1ab	706	0	0	FALSE
orf1ab	707	0	0	FALSE
orf1ab	708	5	0.000329316	FALSE
orf1ab	709	0	0	FALSE
orf1ab	710	3	0.000197589	FALSE
orf1ab	711	1	6.58631e-05	FALSE
orf1ab	712	4	0.000263453	FALSE
orf1ab	713	1	6.58631e-05	FALSE
orf1ab	714	2	0.000131726	FALSE
orf1ab	715	1	6.58631e-05	FALSE
orf1ab	716	1	6.58631e-05	FALSE
orf1ab	717	1	6.58631e-05	FALSE
orf1ab	718	1	6.58631e-05	FALSE
orf1ab	719	1	6.58631e-05	FALSE
orf1ab	720	2	0.000131726	FALSE
orf1ab	721	1	6.58631e-05	FALSE
orf1ab	722	0	0	FALSE
orf1ab	723	0	0	FALSE
orf1ab	724	1	6.58631e-05	FALSE
orf1ab	725	0	0	FALSE
orf1ab	726	0	0	FALSE
[truncated: 7,702 more rows]
