# Supplementary material for: Antigenic Evolution on a Global Scale Reveals the Potential Natural Selection of Severe Acute Respiratory Syndrome-Coronavirus 2 by Pre-existing Cross-Reactive T-Cell Immunity
Source: Front Microbiol. 2021 May 18;12:599562. doi: 10.3389/fmicb.2021.599562 (PMC8169977; doi:10.3389/fmicb.2021.599562)
Supplement: Supplementary file 4 [file Table_3.XLSX]

## Sheet: Sheet1
protein	pos	mut	country	counts	Continent
s	614	D>G	United Kingdom	3071	Europe
orf1ab	4715	P>L	United Kingdom	3070	Europe
orf1ab	4715	P>L	United States	2958	North America
s	614	D>G	United States	2950	North America
orf3a	57	Q>H	United States	2563	North America
orf1ab	265	T>I	United States	2248	North America
n	204	G>R	United Kingdom	1648	Europe
n	203	R>K	United Kingdom	1647	Europe
orf8	84	L>S	United States	1146	North America
orf1ab	5865	Y>C	United States	964	North America
orf1ab	5828	P>L	United States	959	North America
orf1ab	3606	L>F	United Kingdom	484	Europe
s	614	D>G	Denmark	453	Europe
orf1ab	4715	P>L	Denmark	452	Europe
orf3a	251	G>V	United Kingdom	447	Europe
orf3a	57	Q>H	Denmark	345	Europe
orf1ab	265	T>I	Denmark	342	Europe
orf8	24	S>L	United States	332	North America
s	614	D>G	France	324	Europe
orf1ab	4715	P>L	France	322	Europe
orf1ab	4715	P>L	Iceland	310	Europe
s	614	D>G	Iceland	310	Europe
s	614	D>G	Belgium	303	Europe
orf1ab	4715	P>L	Belgium	283	Europe
orf1ab	4715	P>L	Netherlands	268	Europe
s	614	D>G	Netherlands	266	Europe
orf3a	13	V>L	United Kingdom	247	Europe
orf1ab	765	P>S	United Kingdom	245	Europe
orf3a	57	Q>H	United Kingdom	239	Europe
orf1ab	739	I>V	United Kingdom	232	Europe
orf1ab	3884	S>L	United States	221	North America
s	614	D>G	Austria	203	Europe
orf1ab	4715	P>L	Austria	201	Europe
n	194	S>L	United Kingdom	197	Europe
orf1ab	265	T>I	United Kingdom	179	Europe
s	614	D>G	Spain	177	Europe
orf3a	57	Q>H	France	174	Europe
orf1ab	3278	G>S	United Kingdom	172	Europe
orf1ab	4715	P>L	Spain	170	Europe
orf1ab	3606	L>F	United States	163	North America
orf1ab	6245	A>V	United States	159	North America
n	203	R>K	United States	148	North America
n	204	G>R	United States	148	North America
s	614	D>G	Russia	147	Europe
orf1ab	4715	P>L	Russia	147	Europe
orf8	62	V>L	United States	136	North America
orf1ab	971	P>L	United States	135	North America
orf1ab	75	D>E	United States	129	North America
orf1ab	6158	F>L	United States	128	North America
orf1ab	4715	P>L	Israel	120	Western Asia
s	614	D>G	India	119	South Asia
s	614	D>G	Israel	118	Western Asia
orf1ab	4715	P>L	India	118	South Asia
orf8	84	L>S	China	117	East Asia
orf1ab	5342	A>V	United Kingdom	109	Europe
orf1ab	3606	L>F	India	106	South Asia
s	614	D>G	Germany	106	Europe
s	614	D>G	Sweden	105	Europe
orf1ab	392	G>D	United Kingdom	104	Europe
orf1ab	4715	P>L	Sweden	104	Europe
n	188	S>L	United Kingdom	104	Europe
orf1ab	4533	T>I	United Kingdom	104	Europe
orf1ab	265	T>I	France	102	Europe
orf1ab	4715	P>L	Luxembourg	101	Europe
s	614	D>G	Luxembourg	101	Europe
n	204	G>R	Belgium	100	Europe
n	203	R>K	Belgium	100	Europe
orf1ab	876	A>T	United Kingdom	97	Europe
n	204	G>R	Russia	95	Europe
n	203	R>K	Russia	95	Europe
orf1ab	4489	A>V	India	94	South Asia
orf3a	57	Q>H	Israel	93	Western Asia
s	614	D>G	Greece	92	Europe
orf3a	251	G>V	United States	91	North America
orf1ab	4715	P>L	Greece	91	Europe
orf1ab	4715	P>L	Germany	91	Europe
n	204	G>R	Iceland	90	Europe
n	203	R>K	Iceland	90	Europe
orf1ab	2016	T>K	India	89	South Asia
n	13	P>L	India	89	South Asia
orf1ab	3511	D>E	United Kingdom	88	Europe
n	203	R>K	Austria	85	Europe
n	204	G>R	Austria	84	Europe
orf1ab	4715	P>L	Portugal	83	Europe
s	614	D>G	Portugal	83	Europe
orf8	84	L>S	Spain	82	Europe
orf1ab	346	T>I	Denmark	82	Europe
orf1ab	4715	P>L	Saudi Arabia	80	Western Asia
n	204	G>R	Netherlands	80	Europe
n	203	R>K	Netherlands	80	Europe
s	614	D>G	Saudi Arabia	78	Western Asia
n	204	G>R	Greece	75	Europe
n	203	R>K	Greece	75	Europe
orf1ab	190	F>L	United States	74	North America
orf1ab	3606	L>F	Iceland	72	Europe
s	614	D>G	China	72	East Asia
orf3a	57	Q>H	Iceland	72	Europe
orf1ab	3353	K>R	Iceland	71	Europe
orf3a	57	Q>H	Austria	71	Europe
orf3a	251	G>V	Iceland	70	Europe
orf1ab	1246	T>I	United Kingdom	70	Europe
orf1ab	265	T>I	Iceland	70	Europe
orf1ab	265	T>I	Israel	70	Western Asia
orf3a	57	Q>H	Saudi Arabia	70	Western Asia
orf1ab	3606	L>F	Japan	69	East Asia
orf1ab	4715	P>L	Italy	67	Europe
s	614	D>G	Italy	67	Europe
orf1ab	4715	P>L	China	67	East Asia
n	193	S>I	United Kingdom	66	Europe
orf1ab	4071	M>I	United States	64	North America
n	208	A>G	United States	64	North America
n	103	D>Y	United Kingdom	64	Europe
s	614	D>G	Canada	63	North America
orf1ab	4715	P>L	Canada	63	North America
orf1ab	3606	L>F	Singapore	62	Southeast Asia
orf1ab	265	T>I	Austria	62	Europe
m	175	T>M	Netherlands	61	Europe
orf1ab	660	V>A	United States	60	North America
s	614	D>G	Colombia	59	America
orf1ab	4715	P>L	Colombia	59	America
s	1263	P>L	United Kingdom	58	Europe
n	204	G>R	Portugal	57	Europe
n	203	R>K	Portugal	57	Europe
orf1ab	3352	L>F	United States	56	North America
n	197	S>L	Spain	56	Europe
orf3a	57	Q>H	India	56	South Asia
orf1ab	2016	T>K	Singapore	55	Southeast Asia
s	936	D>Y	United Kingdom	55	Europe
orf3a	196	G>V	Spain	55	Europe
n	13	P>L	Singapore	55	Southeast Asia
orf1ab	4489	A>V	Singapore	55	Southeast Asia
orf1ab	3071	F>Y	Spain	55	Europe
orf1ab	551	T>I	United States	54	North America
m	175	T>M	United Kingdom	54	Europe
orf1ab	4715	P>L	Switzerland	54	Europe
s	614	D>G	Switzerland	54	Europe
orf1ab	2015	S>R	Singapore	49	Southeast Asia
orf1ab	3606	L>F	Australia	48	Oceania
orf1ab	4715	P>L	Australia	46	Oceania
s	614	D>G	Australia	46	Oceania
orf3a	57	Q>H	Netherlands	46	Europe
orf1ab	3606	L>F	China	45	East Asia
orf3a	57	Q>H	Sweden	45	Europe
n	393	T>I	United States	44	North America
m	175	T>M	Iceland	44	Europe
orf1ab	4841	A>V	United Kingdom	44	Europe
orf1ab	265	T>I	Sweden	42	Europe
orf1ab	6831	S>R	United States	42	North America
m	3	D>G	United Kingdom	42	Europe
orf1ab	3606	L>F	Netherlands	42	Europe
s	5	L>F	United States	42	North America
orf1ab	1626	T>I	Iceland	40	Europe
orf3a	57	Q>H	Belgium	40	Europe
orf1ab	379	G>E	United States	40	North America
orf3a	251	G>V	Netherlands	39	Europe
n	204	G>R	Germany	39	Europe
orf3a	57	Q>H	Colombia	39	America
orf8	84	L>S	Canada	39	North America
orf1ab	5865	Y>C	Canada	39	North America
n	203	R>K	Germany	39	Europe
s	1073	K>N	United Kingdom	39	Europe
orf1ab	892	P>L	United Kingdom	38	Europe
orf3a	251	G>V	China	38	East Asia
orf1ab	265	T>I	Netherlands	38	Europe
orf1ab	6772	V>L	United Kingdom	38	Europe
orf1ab	417	H>R	United Kingdom	37	Europe
orf3a	14	T>I	United Kingdom	36	Europe
n	202	S>N	United States	36	North America
orf1ab	2143	K>R	United States	36	North America
orf8	84	L>S	United Kingdom	35	Europe
orf1ab	2432	R>K	United States	34	North America
orf3a	57	Q>H	Luxembourg	34	Europe
s	614	D>G	Singapore	33	Southeast Asia
orf1ab	3718	V>F	United States	33	North America
orf1ab	5716	R>C	Netherlands	33	Europe
orf1ab	4715	P>L	Singapore	33	Southeast Asia
orf1ab	3308	T>I	United States	33	North America
orf1ab	7063	G>V	United States	32	North America
orf1ab	4715	P>L	Turkey	32	Europe
orf1ab	4715	P>L	Hungary	32	Europe
s	614	D>G	Turkey	32	Europe
orf3a	93	H>Y	United Kingdom	32	Europe
s	614	D>G	Hungary	32	Europe
orf1ab	6669	A>V	United Kingdom	32	Europe
orf1ab	3529	A>V	United States	32	North America
orf3a	57	Q>H	Canada	32	North America
n	203	R>K	Italy	31	Europe
n	183	S>Y	United States	31	North America
n	204	G>R	Denmark	31	Europe
n	203	R>K	Denmark	31	Europe
orf3a	57	Q>H	Germany	31	Europe
orf1ab	265	T>I	Luxembourg	31	Europe
orf1ab	265	T>I	Germany	31	Europe
orf8	84	L>S	Thailand	31	Southeast Asia
n	204	G>R	Italy	31	Europe
orf1ab	4715	P>L	Japan	31	East Asia
orf1ab	6579	V>F	United States	31	North America
n	194	S>L	India	29	South Asia
n	203	R>K	France	29	Europe
orf7a	81	S>L	United States	29	North America
s	614	D>G	Czech Republic	29	Europe
orf1ab	4715	P>L	Czech Republic	29	Europe
orf3a	57	Q>H	China	29	East Asia
s	614	D>G	Japan	29	East Asia
orf1ab	1375	L>F	Thailand	28	Southeast Asia
orf8	62	V>L	United Kingdom	28	Europe
n	203	R>K	Switzerland	28	Europe
orf1ab	4715	P>L	Brazil	28	South America
n	204	G>R	Spain	28	Europe
s	614	D>G	Brazil	28	South America
n	204	G>R	Switzerland	28	Europe
orf1ab	3606	L>F	France	27	Europe
n	204	G>R	France	27	Europe
s	936	D>Y	Sweden	27	Europe
n	203	R>K	Spain	27	Europe
orf1ab	5373	V>I	United States	26	North America
orf1ab	4489	A>V	United Kingdom	26	Europe
orf1ab	378	V>I	Australia	26	Oceania
orf1ab	5828	P>L	Canada	26	North America
orf1ab	6175	T>I	United Kingdom	26	Europe
m	175	T>M	Austria	26	Europe
s	829	A>T	Thailand	25	Southeast Asia
orf3a	189	Y>C	Iceland	25	Europe
orf1ab	6624	V>L	Thailand	25	Southeast Asia
n	203	R>K	Sweden	25	Europe
n	204	G>R	Sweden	25	Europe
orf3a	54	A>S	United Kingdom	25	Europe
orf1ab	2144	P>L	United Kingdom	25	Europe
orf1ab	4715	P>L	Argentina	24	America
orf1ab	3579	T>I	United Kingdom	24	Europe
s	879	A>S	United Kingdom	24	Europe
s	614	D>G	Argentina	24	America
s	831	A>V	Iceland	24	Europe
orf1ab	4217	T>I	United Kingdom	24	Europe
m	175	T>M	Belgium	24	Europe
orf1ab	3846	G>S	United Kingdom	24	Europe
orf1ab	2242	S>F	United Kingdom	24	Europe
orf1ab	265	T>I	Belgium	24	Europe
orf1ab	265	T>I	China	24	East Asia
n	203	R>K	Czech Republic	23	Europe
s	18	L>F	United Kingdom	23	Europe
n	204	G>R	Czech Republic	23	Europe
orf1ab	6150	A>V	United Kingdom	23	Europe
s	943	S>T	Belgium	23	Europe
orf1ab	3884	S>L	Israel	22	Western Asia
orf1ab	3483	L>F	United States	22	North America
orf7a	50	A>V	United Kingdom	22	Europe
orf3a	185	Q>H	United Kingdom	22	Europe
orf1ab	1016	L>I	United States	22	North America
orf1ab	5550	V>L	United States	22	North America
orf6	27	W>L	United Kingdom	22	Europe
s	943	S>R	Belgium	22	Europe
s	483	V>A	United States	22	North America
orf8	84	L>S	South Korea	22	East Asia
n	203	R>K	Japan	21	East Asia
orf8	65	A>S	United Kingdom	21	Europe
n	204	G>R	China	21	East Asia
n	203	R>K	China	21	East Asia
orf1ab	3606	L>F	Turkey	21	Europe
orf3a	44	G>V	United States	21	North America
orf1ab	5803	V>F	United States	21	North America
orf1ab	1525	I>V	United States	21	North America
orf3a	57	Q>H	Turkey	21	Europe
orf1ab	5166	G>S	United States	21	North America
orf1ab	4828	E>G	United States	21	North America
n	204	G>R	Japan	21	East Asia
orf1ab	6045	V>A	United Kingdom	20	Europe
orf1ab	5058	M>I	United Kingdom	20	Europe
orf1ab	378	V>I	Turkey	20	Europe
orf1ab	3606	L>F	Greece	20	Europe
orf1ab	4715	P>L	Democratic Republic of the Congo	20	Africa
s	614	D>G	Democratic Republic of the Congo	20	Africa
orf1ab	1036	D>E	United Kingdom	20	Europe
orf1ab	5809	S>L	Belgium	20	Europe
n	203	R>K	Brazil	20	South America
orf3a	251	G>V	Greece	20	Europe
n	204	G>R	Brazil	20	South America
orf1ab	1202	K>N	United States	20	North America
s	5	L>F	United Kingdom	19	Europe
orf1ab	6407	A>V	United Kingdom	19	Europe
orf3a	251	G>V	Belgium	19	Europe
orf1ab	1420	A>T	United States	19	North America
n	209	R>T	United Kingdom	19	Europe
orf1ab	4993	M>I	United States	19	North America
orf3a	99	A>V	United Kingdom	19	Europe
orf1ab	378	V>I	China	19	East Asia
m	3	D>G	Iceland	19	Europe
orf1ab	391	S>F	United Kingdom	18	Europe
orf1ab	6245	A>V	Israel	18	Western Asia
orf1ab	1840	T>I	United States	18	North America
n	204	G>R	Singapore	18	Southeast Asia
orf1ab	6671	D>N	Netherlands	18	Europe
orf1ab	4883	N>S	United States	18	North America
orf1ab	1262	N>T	Belgium	18	Europe
orf1ab	6581	G>S	United States	18	North America
orf3a	57	Q>H	Australia	18	Oceania
n	203	R>K	Singapore	18	Southeast Asia
orf3a	57	Q>H	Russia	18	Europe
orf1ab	4435	A>V	Sweden	18	Europe
orf1ab	265	T>I	Canada	18	North America
orf1ab	392	G>D	Belgium	18	Europe
orf1ab	5193	T>N	Denmark	18	Europe
orf1ab	265	T>I	Colombia	18	America
orf1ab	271	P>S	United Kingdom	17	Europe
s	614	D>G	Thailand	17	Southeast Asia
s	477	S>N	United Kingdom	17	Europe
orf1ab	3644	L>F	United Kingdom	17	Europe
orf1ab	6932	P>S	United Kingdom	17	Europe
orf1ab	5621	L>P	United Kingdom	17	Europe
orf1ab	876	A>T	Belgium	17	Europe
n	204	G>R	Israel	17	Western Asia
s	49	H>Y	China	17	East Asia
orf1ab	2015	S>R	India	17	South Asia
orf1ab	378	V>I	India	17	South Asia
orf1ab	4715	P>L	Finland	17	Europe
s	614	D>G	Finland	17	Europe
orf1ab	5048	A>T	United States	17	North America
n	203	R>K	Israel	16	Western Asia
orf3a	251	G>V	France	16	Europe
orf1ab	2702	Q>H	France	16	Europe
orf1ab	4715	P>L	Thailand	16	Southeast Asia
orf1ab	2080	A>V	United States	16	North America
orf1ab	2103	S>F	United Kingdom	16	Europe
orf1ab	1921	P>L	United Kingdom	16	Europe
orf8	84	L>S	Iceland	16	Europe
orf1ab	6474	V>L	United States	16	North America
n	204	G>R	Australia	16	Oceania
orf1ab	5828	P>L	Iceland	16	Europe
orf1ab	5865	Y>C	Iceland	16	Europe
n	203	R>K	Australia	16	Oceania
orf1ab	3338	L>F	United States	16	North America
orf3a	46	L>F	United Kingdom	16	Europe
orf1ab	207	R>C	India	15	South Asia
orf1ab	4715	P>L	Latvia	15	Europe
orf1ab	2033	A>V	United States	15	North America
s	614	D>G	Latvia	15	Europe
orf1ab	265	T>I	Australia	15	Oceania
orf1ab	2796	M>I	India	15	South Asia
orf3a	251	G>V	Australia	15	Oceania
orf1ab	2538	I>V	United Kingdom	15	Europe
orf1ab	876	A>T	Denmark	15	Europe
orf1ab	984	S>G	United Kingdom	15	Europe
m	175	T>M	Germany	15	Europe
orf1ab	392	G>D	Denmark	15	Europe
orf1ab	3615	A>V	Netherlands	15	Europe
s	826	V>L	United Kingdom	15	Europe
orf1ab	585	M>V	United States	15	North America
orf1ab	1283	A>V	United States	15	North America
orf1ab	1599	L>F	South Korea	14	East Asia
orf1ab	3371	P>S	United Kingdom	14	Europe
orf1ab	265	T>I	Russia	14	Europe
orf1ab	3606	L>F	Canada	14	North America
orf1ab	6107	V>L	United Kingdom	14	Europe
orf3a	99	A>V	France	14	Europe
orf1ab	4826	S>F	United Kingdom	14	Europe
orf3a	99	A>V	Luxembourg	14	Europe
n	197	S>L	United Kingdom	14	Europe
orf1ab	3233	H>Y	China	14	East Asia
n	203	R>K	Canada	14	North America
orf1ab	765	P>S	United States	14	North America
orf1ab	617	F>L	United States	14	North America
m	3	D>G	Belgium	14	Europe
s	8	L>V	China	14	East Asia
n	204	G>R	Canada	14	North America
orf8	84	L>S	Australia	14	Oceania
s	614	D>G	Jordan	14	Western Asia
orf1ab	3090	T>N	United States	14	North America
s	21	R>I	United Kingdom	14	Europe
orf1ab	739	I>V	United States	14	North America
orf1ab	4715	P>L	Jordan	14	Western Asia
n	81	D>Y	United Kingdom	14	Europe
orf1ab	2249	A>V	United Kingdom	13	Europe
s	614	D>G	Norway	13	Europe
orf1ab	3537	N>D	United Kingdom	13	Europe
orf1ab	3606	L>F	Spain	13	Europe
orf1ab	4317	D>E	United Kingdom	13	Europe
n	203	R>K	Argentina	13	America
s	614	D>G	Vietnam	13	Southeast Asia
orf1ab	5005	H>Y	Belgium	13	Europe
orf1ab	3058	T>I	United Kingdom	13	Europe
orf7a	120	T>S	Portugal	13	Europe
e	73	L>F	United Kingdom	13	Europe
orf1ab	4715	P>L	Norway	13	Europe
n	204	G>R	Hungary	13	Europe
n	194	S>L	United States	13	North America
orf1ab	4715	P>L	Vietnam	13	Southeast Asia
e	68	S>F	United Kingdom	13	Europe
orf1ab	1352	A>V	Luxembourg	13	Europe
n	204	G>R	Argentina	13	America
m	52	I>T	United Kingdom	13	Europe
orf1ab	1515	S>F	India	13	South Asia
s	29	T>I	United Kingdom	13	Europe
orf1ab	3499	K>R	United States	13	North America
n	203	R>K	Hungary	13	Europe
n	13	P>L	United States	13	North America
orf1ab	2609	L>F	United Kingdom	12	Europe
orf1ab	5848	K>N	United States	12	North America
orf10	4	I>L	United States	12	North America
orf1ab	388	H>Y	France	12	Europe
orf1ab	4455	D>Y	United Kingdom	12	Europe
orf1ab	5039	S>I	Denmark	12	Europe
orf1ab	2249	A>V	Denmark	12	Europe
orf10	10	P>S	United Kingdom	12	Europe
orf1ab	1100	G>V	Australia	12	Oceania
orf8	84	L>S	Saudi Arabia	12	Western Asia
orf1ab	1216	T>A	United Kingdom	12	Europe
orf3a	251	G>V	Spain	12	Europe
n	22	D>G	United Kingdom	12	Europe
orf1ab	3606	L>F	Belgium	12	Europe
orf1ab	519	G>S	United Kingdom	12	Europe
orf1ab	4841	A>V	United States	12	North America
orf1ab	6368	P>S	United Kingdom	12	Europe
orf3a	57	Q>H	Singapore	12	Southeast Asia
orf1ab	739	I>V	Greece	12	Europe
s	614	D>G	United Arab Emirates	12	Western Asia
orf1ab	265	T>I	Singapore	12	Southeast Asia
orf1ab	350	T>I	United Kingdom	12	Europe
orf1ab	765	P>S	Greece	12	Europe
orf1ab	3201	L>F	United States	12	North America
orf1ab	4715	P>L	United Arab Emirates	12	Western Asia
n	190	S>I	United Kingdom	12	Europe
orf1ab	56	V>I	United Kingdom	11	Europe
orf1ab	876	A>T	Germany	11	Europe
orf1ab	876	A>T	Iceland	11	Europe
orf1ab	2783	V>F	United Kingdom	11	Europe
n	203	R>K	Vietnam	11	Southeast Asia
orf1ab	5493	V>F	United Kingdom	11	Europe
orf1ab	1921	P>L	United States	11	North America
orf3a	251	G>V	South Korea	11	East Asia
m	175	T>M	Denmark	11	Europe
orf8	36	P>L	Saudi Arabia	11	Western Asia
orf1ab	4489	A>V	United States	11	North America
orf1ab	4715	P>L	Senegal	11	Africa
orf1ab	2153	T>I	United Kingdom	11	Europe
orf1ab	2535	S>L	United Kingdom	11	Europe
orf1ab	4715	P>L	Ireland	11	Europe
orf1ab	378	V>I	United States	11	North America
m	3	D>Y	United Kingdom	11	Europe
n	204	G>R	Vietnam	11	Southeast Asia
orf1ab	392	G>D	Germany	11	Europe
s	614	D>G	Senegal	11	Africa
orf1ab	1599	L>F	China	11	East Asia
orf3a	136	K>E	United Kingdom	11	Europe
orf1ab	352	E>D	Iceland	11	Europe
orf1ab	3071	F>Y	United Kingdom	11	Europe
orf1ab	1822	T>I	United States	11	North America
orf3a	196	G>V	United Kingdom	11	Europe
n	205	T>I	United Kingdom	11	Europe
orf1ab	5314	E>D	United Kingdom	11	Europe
orf1ab	3725	N>D	Netherlands	11	Europe
orf1ab	3705	A>V	United Kingdom	11	Europe
orf3a	151	T>I	United Kingdom	11	Europe
orf1ab	392	G>D	Iceland	11	Europe
s	614	D>G	Ireland	11	Europe
orf1ab	3324	K>R	United States	11	North America
s	1124	G>V	Australia	11	Oceania
orf1ab	837	K>R	United Kingdom	11	Europe
orf1ab	2405	N>S	United Kingdom	10	Europe
n	185	R>C	United States	10	North America
orf1ab	3606	L>F	Germany	10	Europe
s	520	A>S	United States	10	North America
orf3a	99	A>V	Netherlands	10	Europe
orf7a	96	L>F	United Kingdom	10	Europe
orf1ab	2016	T>K	United States	10	North America
n	292	I>T	Brazil	10	South America
orf1ab	547	I>V	United Kingdom	10	Europe
orf1ab	5756	I>T	Iceland	10	Europe
n	204	G>R	Jordan	10	Western Asia
s	1263	P>L	United States	10	North America
orf3a	251	G>V	Singapore	10	Southeast Asia
orf1ab	302	S>F	United Kingdom	10	Europe
orf1ab	5621	L>P	Spain	10	Europe
orf1ab	2605	P>S	United States	10	North America
orf1ab	6175	T>I	Netherlands	10	Europe
orf1ab	1497	P>L	United Kingdom	10	Europe
orf1ab	207	R>C	Turkey	10	Europe
n	202	S>N	Saudi Arabia	10	Western Asia
orf1ab	2061	V>I	Germany	10	Europe
s	439	N>K	United Kingdom	10	Europe
orf1ab	6624	V>L	United Kingdom	10	Europe
orf1ab	2796	M>I	Turkey	10	Europe
orf1ab	4477	T>I	United Kingdom	10	Europe
orf1ab	1093	T>I	United Kingdom	10	Europe
m	70	V>I	United States	10	North America
n	203	R>K	Jordan	10	Western Asia
s	614	D>G	Georgia	9	Western Asia
orf1ab	5716	R>C	Belgium	9	Europe
orf10	23	S>F	United Kingdom	9	Europe
orf1ab	4715	P>L	Poland	9	Europe
n	204	G>R	Colombia	9	America
n	204	G>R	Ireland	9	Europe
orf3a	175	T>I	United Kingdom	9	Europe
orf6	42	K>N	United States	9	North America
n	204	G>R	India	9	South Asia
orf1ab	2605	P>S	United Kingdom	9	Europe
orf1ab	6826	Q>K	Netherlands	9	Europe
orf1ab	5398	S>L	United States	9	North America
orf8	62	V>L	China	9	East Asia
n	300	H>Y	United Kingdom	9	Europe
orf1ab	5272	V>I	India	9	South Asia
m	31	W>C	United Kingdom	9	Europe
orf1ab	541	A>V	United States	9	North America
orf1ab	398	R>C	United Kingdom	9	Europe
orf1ab	6980	K>N	United Kingdom	9	Europe
e	75	V>L	United Kingdom	9	Europe
orf1ab	2701	A>V	United Kingdom	9	Europe
orf3a	99	A>S	United Kingdom	9	Europe
orf1ab	3333	A>T	United Kingdom	9	Europe
s	478	T>I	United Kingdom	9	Europe
orf1ab	5517	V>I	United States	9	North America
s	29	T>I	United States	9	North America
s	614	D>G	Poland	9	Europe
orf1ab	4715	P>L	Georgia	9	Western Asia
orf1ab	6958	K>R	United Kingdom	9	Europe
n	203	R>K	Ireland	9	Europe
orf7a	108	V>L	United Kingdom	9	Europe
orf1ab	5199	K>R	France	9	Europe
n	203	R>K	India	9	South Asia
orf1ab	3606	L>F	Denmark	9	Europe
orf1ab	6474	V>L	United Kingdom	9	Europe
orf1ab	3758	I>V	United Kingdom	9	Europe
orf1ab	3220	A>V	United States	9	North America
orf1ab	873	C>Y	United Kingdom	9	Europe
orf3a	251	G>V	Thailand	9	Southeast Asia
n	203	R>K	Colombia	9	America
orf3a	254	G>R	United States	9	North America
orf1ab	960	L>F	Netherlands	8	Europe
orf1ab	6521	V>L	Germany	8	Europe
orf1ab	6961	L>H	United States	8	North America
orf8	69	S>L	United States	8	North America
orf1ab	371	P>L	United Kingdom	8	Europe
n	205	T>I	Greece	8	Europe
orf1ab	1851	A>V	United Kingdom	8	Europe
orf1ab	7085	R>I	United Kingdom	8	Europe
orf1ab	3099	S>L	United States	8	North America
n	204	G>R	Latvia	8	Europe
n	204	G>R	Turkey	8	Europe
orf1ab	971	P>L	United Kingdom	8	Europe
orf1ab	908	F>L	United Kingdom	8	Europe
orf1ab	6158	F>L	United Kingdom	8	Europe
orf1ab	5039	S>I	Austria	8	Europe
orf3a	65	L>F	United States	8	North America
orf1ab	1324	N>S	United States	8	North America
orf6	33	I>T	Brazil	8	South America
orf1ab	378	V>I	Canada	8	North America
orf1ab	2114	S>F	United Kingdom	8	Europe
orf1ab	1640	P>S	United States	8	North America
n	194	S>L	Saudi Arabia	8	Western Asia
orf3a	57	Q>H	Greece	8	Europe
orf1ab	6909	L>F	United States	8	North America
orf1ab	804	P>L	United States	8	North America
orf1ab	891	T>I	United Kingdom	8	Europe
orf1ab	5912	T>I	United Kingdom	8	Europe
orf1ab	75	D>E	United Kingdom	8	Europe
orf1ab	1429	T>I	United Kingdom	8	Europe
orf1ab	454	L>F	United States	8	North America
orf1ab	1997	A>V	Netherlands	8	Europe
orf1ab	5451	T>I	United States	8	North America
orf1ab	1292	Q>R	Iceland	8	Europe
orf3a	88	V>A	United States	8	North America
orf1ab	5500	L>F	Netherlands	8	Europe
orf3a	57	Q>H	Finland	8	Europe
s	344	A>S	United Kingdom	8	Europe
orf1ab	417	H>Y	United Kingdom	8	Europe
n	13	P>L	Australia	8	Oceania
n	203	R>K	Latvia	8	Europe
orf1ab	402	R>C	United Kingdom	8	Europe
orf3a	175	T>I	United States	8	North America
orf1ab	441	E>G	United Kingdom	8	Europe
orf1ab	3606	L>F	South Korea	8	East Asia
orf1ab	5371	P>L	United States	8	North America
n	203	R>K	Turkey	8	Europe
orf1ab	3053	V>L	France	7	Europe
orf3a	99	A>D	United States	7	North America
orf1ab	4090	T>I	China	7	East Asia
orf1ab	6222	P>S	Australia	7	Oceania
orf1ab	4489	A>V	Australia	7	Oceania
orf1ab	739	I>V	France	7	Europe
orf1ab	5465	T>I	United States	7	North America
orf3a	218	Q>R	United States	7	North America
orf1ab	1632	F>L	United Kingdom	7	Europe
orf1ab	2403	G>S	France	7	Europe
orf3a	57	Q>H	Norway	7	Europe
orf1ab	6461	V>F	United States	7	North America
e	71	P>L	United States	7	North America
orf1ab	1468	S>F	United Kingdom	7	Europe
orf1ab	265	T>I	Norway	7	Europe
orf1ab	6831	S>R	Israel	7	Western Asia
s	845	A>S	France	7	Europe
orf1ab	4140	Q>H	India	7	South Asia
orf1ab	5865	Y>C	Australia	7	Oceania
orf1ab	5874	T>A	United States	7	North America
orf1ab	1770	Y>H	United Kingdom	7	Europe
orf1ab	1769	M>I	South Korea	7	East Asia
orf1ab	378	V>I	United Arab Emirates	7	Western Asia
orf1ab	76	A>T	United States	7	North America
orf1ab	2977	T>I	United States	7	North America
n	327	S>L	United States	7	North America
orf1ab	7077	R>K	United Kingdom	7	Europe
orf8	84	L>S	Mexico	7	North America
orf8	84	L>S	Netherlands	7	Europe
m	175	T>M	Russia	7	Europe
orf1ab	388	H>Y	United Kingdom	7	Europe
orf3a	38	Q>P	United States	7	North America
n	24	T>N	Germany	7	Europe
orf1ab	4489	A>V	China	7	East Asia
orf1ab	859	A>T	United States	7	North America
orf1ab	848	R>K	United States	7	North America
orf3a	224	G>C	United Kingdom	7	Europe
orf1ab	5584	D>Y	Luxembourg	7	Europe
orf1ab	5922	A>V	United States	7	North America
orf1ab	765	P>S	France	7	Europe
m	70	V>F	United States	7	North America
n	180	S>I	United States	7	North America
orf1ab	3070	A>V	United Kingdom	7	Europe
orf1ab	4772	M>I	United Kingdom	7	Europe
s	77	K>M	India	7	South Asia
orf1ab	5264	H>Y	Iceland	7	Europe
orf3a	171	S>L	United Kingdom	7	Europe
orf8	24	S>L	Australia	7	Oceania
orf1ab	13	H>Y	United States	7	North America
orf1ab	3606	L>F	Norway	7	Europe
orf7a	13	A>T	Iceland	7	Europe
orf1ab	3278	G>S	Russia	7	Europe
orf1ab	1307	G>D	United Kingdom	7	Europe
orf1ab	5828	P>L	Australia	7	Oceania
n	13	P>L	China	7	East Asia
orf1ab	3606	L>F	Thailand	7	Southeast Asia
orf8	51	A>V	United Kingdom	7	Europe
s	1200	L>F	United Kingdom	7	Europe
orf1ab	118	Y>C	Belgium	7	Europe
s	145	Y>H	United States	7	North America
orf1ab	959	P>S	Russia	7	Europe
orf1ab	3353	K>R	United Kingdom	7	Europe
orf1ab	2016	T>K	China	7	East Asia
orf1ab	6958	K>R	United States	7	North America
orf1ab	3502	Y>C	United Kingdom	7	Europe
orf1ab	1230	K>N	United States	7	North America
n	190	S>G	United Kingdom	7	Europe
orf7a	81	S>L	United Kingdom	7	Europe
orf1ab	2016	T>K	Australia	7	Oceania
orf8	120	F>L	Denmark	7	Europe
orf1ab	3334	G>S	United States	7	North America
n	194	S>L	Turkey	7	Europe
n	156	A>S	United Kingdom	7	Europe
orf1ab	207	R>C	United States	7	North America
orf1ab	3606	L>F	Austria	7	Europe
orf1ab	5716	R>S	United States	7	North America
orf1ab	5688	P>S	United States	7	North America
orf1ab	3278	G>S	Iceland	7	Europe
n	205	T>I	United States	7	North America
s	181	G>R	Denmark	7	Europe
s	476	G>S	United States	6	North America
orf6	33	I>T	United States	6	North America
orf1ab	6669	A>V	Iceland	6	Europe
orf1ab	318	S>L	United Kingdom	6	Europe
orf1ab	5451	T>I	United Kingdom	6	Europe
orf3a	108	L>F	United Kingdom	6	Europe
orf1ab	3070	A>V	United States	6	North America
n	292	I>T	United States	6	North America
orf1ab	1824	A>V	Turkey	6	Europe
orf1ab	876	A>T	United States	6	North America
s	879	A>S	Austria	6	Europe
orf1ab	3606	L>F	Israel	6	Western Asia
orf1ab	295	G>C	United Kingdom	6	Europe
orf1ab	3518	A>V	United Kingdom	6	Europe
n	188	S>P	Turkey	6	Europe
s	330	P>S	United States	6	North America
orf1ab	392	G>D	United States	6	North America
orf1ab	1213	P>L	United Kingdom	6	Europe
n	188	S>L	United States	6	North America
s	1101	H>Y	United States	6	North America
orf1ab	1638	T>I	United Kingdom	6	Europe
orf1ab	6082	L>F	United Kingdom	6	Europe
orf3a	251	G>V	Norway	6	Europe
orf1ab	3269	M>L	United States	6	North America
orf1ab	1160	H>Y	Denmark	6	Europe
orf1ab	3072	G>C	Turkey	6	Europe
orf8	84	L>S	Japan	6	East Asia
orf8	84	L>S	Greece	6	Europe
orf1ab	1352	A>V	Belgium	6	Europe
orf1ab	265	T>I	Thailand	6	Southeast Asia
orf3a	251	G>V	Portugal	6	Europe
s	414	Q>E	United States	6	North America
orf3a	251	G>V	Germany	6	Europe
orf1ab	3353	K>R	United States	6	North America
s	522	A>V	United Kingdom	6	Europe
orf1ab	325	H>Y	United States	6	North America
orf1ab	3238	L>I	United Kingdom	6	Europe
orf1ab	6102	L>F	United Kingdom	6	Europe
n	194	S>L	China	6	East Asia
orf1ab	1939	D>G	India	6	South Asia
orf1ab	3606	L>F	Portugal	6	Europe
orf1ab	5940	I>T	United Kingdom	6	Europe
orf1ab	2796	M>I	United States	6	North America
orf1ab	5805	T>M	United Kingdom	6	Europe
orf1ab	124	R>C	United Kingdom	6	Europe
orf1ab	346	T>I	Sweden	6	Europe
orf1ab	2587	A>V	United Kingdom	6	Europe
orf1ab	279	S>F	United Kingdom	6	Europe
n	119	A>V	Iceland	6	Europe
n	247	T>I	United Kingdom	6	Europe
n	161	L>F	United Kingdom	6	Europe
orf1ab	3606	L>F	Brazil	6	South America
orf1ab	1854	T>I	United Kingdom	6	Europe
orf1ab	2187	N>T	Denmark	6	Europe
orf1ab	4818	K>N	United States	6	North America
s	78	R>M	India	6	South Asia
n	197	S>L	United States	6	North America
orf1ab	609	T>I	United Kingdom	6	Europe
orf1ab	3653	V>F	United Kingdom	6	Europe
orf1ab	2199	A>V	United Kingdom	6	Europe
n	90	A>S	Spain	6	Europe
orf3a	57	Q>H	Hungary	6	Europe
orf1ab	486	A>V	United Kingdom	6	Europe
n	24	T>N	Iceland	6	Europe
orf10	14	Y>C	Belgium	6	Europe
orf1ab	2185	S>I	China	6	East Asia
m	87	L>F	United Kingdom	6	Europe
m	3	D>G	United States	6	North America
orf8	65	A>V	United Kingdom	6	Europe
orf1ab	1143	V>F	United States	6	North America
orf3a	57	Q>H	Thailand	6	Southeast Asia
m	125	H>Y	United States	6	North America
orf1ab	519	G>S	India	6	South Asia
n	199	P>L	United Kingdom	6	Europe
orf1ab	765	P>S	Australia	6	Oceania
orf1ab	3714	V>I	United Kingdom	6	Europe
m	129	L>V	United States	6	North America
orf8	84	L>S	Chile	6	South America
orf3a	24	T>I	United States	6	North America
n	155	A>V	United Kingdom	6	Europe
orf1ab	6810	P>S	China	6	East Asia
orf1ab	6131	T>I	Japan	6	East Asia
orf1ab	533	L>F	United Kingdom	6	Europe
s	1203	L>F	United States	6	North America
orf1ab	2967	T>I	United Kingdom	6	Europe
s	681	P>L	United States	5	North America
orf1ab	5059	V>I	United Kingdom	5	Europe
orf1ab	392	G>D	Austria	5	Europe
orf1ab	1207	P>H	China	5	East Asia
s	936	D>Y	Denmark	5	Europe
orf1ab	5448	N>S	United Kingdom	5	Europe
s	5	L>F	Belgium	5	Europe
orf1ab	33	D>N	United Kingdom	5	Europe
orf1ab	539	E>D	Spain	5	Europe
orf1ab	182	Y>N	United States	5	North America
orf1ab	392	G>D	Netherlands	5	Europe
n	377	D>Y	United States	5	North America
orf1ab	3071	F>Y	United States	5	North America
orf1ab	1655	K>N	United Kingdom	5	Europe
orf1ab	6418	L>F	Belgium	5	Europe
orf1ab	5940	I>V	United States	5	North America
orf1ab	4619	P>L	United Kingdom	5	Europe
n	195	R>K	Belgium	5	Europe
orf1ab	207	R>C	Australia	5	Oceania
n	378	E>K	United Kingdom	5	Europe
n	191	R>L	Belgium	5	Europe
orf3a	204	H>N	United Kingdom	5	Europe
orf8	67	S>F	United States	5	North America
orf1ab	765	P>S	Iceland	5	Europe
orf1ab	765	P>S	Germany	5	Europe
s	706	A>V	Belgium	5	Europe
s	71	S>F	United States	5	North America
orf1ab	1549	E>D	United States	5	North America
orf1ab	5782	D>Y	United Kingdom	5	Europe
s	716	T>I	United Kingdom	5	Europe
orf1ab	3454	A>V	United States	5	North America
orf1ab	346	T>I	Iceland	5	Europe
orf3a	78	H>Y	United Kingdom	5	Europe
orf10	17	L>P	United Kingdom	5	Europe
orf1ab	2511	K>N	United Kingdom	5	Europe
orf1ab	2517	S>F	United States	5	North America
orf1ab	2249	A>V	Austria	5	Europe
orf1ab	6713	S>L	Greece	5	Europe
n	89	R>I	United States	5	North America
s	27	A>V	United States	5	North America
orf1ab	2586	V>G	Belgium	5	Europe
orf3a	67	K>N	Portugal	5	Europe
orf1ab	4087	T>I	United Kingdom	5	Europe
orf3a	213	Q>K	United Kingdom	5	Europe
orf1ab	4417	G>C	United States	5	North America
orf1ab	2039	L>F	United Kingdom	5	Europe
orf3a	57	Q>H	Japan	5	East Asia
orf1ab	739	I>V	Germany	5	Europe
orf7a	74	V>F	India	5	South Asia
orf1ab	6118	T>A	United Kingdom	5	Europe
s	839	D>Y	Netherlands	5	Europe
orf3a	14	T>I	Canada	5	North America
orf1ab	739	I>V	Iceland	5	Europe
orf1ab	6274	K>N	Denmark	5	Europe
s	5	L>F	France	5	Europe
orf1ab	5951	H>Y	United States	5	North America
orf1ab	6463	N>S	Austria	5	Europe
orf8	11	T>A	United States	5	North America
orf1ab	265	T>I	Hungary	5	Europe
s	367	V>F	France	5	Europe
n	401	D>Y	United Kingdom	5	Europe
orf10	28	A>V	United Kingdom	5	Europe
orf3a	57	Q>H	Senegal	5	Africa
s	836	Q>H	United Kingdom	5	Europe
orf1ab	3392	A>V	United Kingdom	5	Europe
orf1ab	481	S>F	India	5	South Asia
orf1ab	3731	I>T	United Kingdom	5	Europe
s	5	L>F	Iceland	5	Europe
orf1ab	5792	S>L	Spain	5	Europe
orf3a	251	G>V	Italy	5	Europe
orf3a	251	G>V	Jordan	5	Western Asia
orf1ab	3606	L>F	Luxembourg	5	Europe
orf1ab	5809	S>L	Netherlands	5	Europe
orf1ab	3072	G>C	United Kingdom	5	Europe
orf1ab	3606	L>F	Jordan	5	Western Asia
orf1ab	3606	L>F	United Arab Emirates	5	Western Asia
s	655	H>Y	United States	5	North America
orf1ab	2950	P>S	United States	5	North America
n	122	P>L	Spain	5	Europe
orf1ab	2300	T>I	United Kingdom	5	Europe
m	3	D>G	Netherlands	5	Europe
s	54	L>F	United States	5	North America
orf1ab	292	K>T	Austria	5	Europe
s	54	L>F	United Kingdom	5	Europe
orf1ab	6065	P>S	United States	5	North America
orf1ab	890	L>F	United States	5	North America
orf8	84	L>S	Austria	5	Europe
s	583	E>D	India	5	South Asia
orf3a	223	T>I	United Kingdom	5	Europe
s	1162	P>L	United Kingdom	5	Europe
orf1ab	5892	A>V	United Kingdom	5	Europe
orf1ab	927	P>L	United States	5	North America
orf3a	25	P>L	United Kingdom	5	Europe
orf1ab	1101	G>D	United Kingdom	5	Europe
orf1ab	519	G>S	United States	5	North America
orf1ab	3606	L>F	Russia	5	Europe
n	203	R>K	Thailand	5	Southeast Asia
s	879	A>S	Finland	5	Europe
orf3a	251	G>V	Brazil	5	South America
orf1ab	876	A>T	Netherlands	5	Europe
orf1ab	6564	T>I	United Kingdom	5	Europe
s	18	L>F	United States	5	North America
orf1ab	1769	M>I	United States	5	North America
orf1ab	3683	V>A	United Kingdom	5	Europe
m	175	T>M	United States	5	North America
orf1ab	118	Y>C	Luxembourg	5	Europe
orf1ab	3058	T>I	France	5	Europe
orf1ab	3884	S>L	United Kingdom	5	Europe
orf1ab	5900	M>I	United Kingdom	5	Europe
orf1ab	7014	R>S	United Kingdom	5	Europe
m	175	T>M	Australia	5	Oceania
orf1ab	309	P>S	United Kingdom	5	Europe
orf1ab	2797	S>F	United States	5	North America
orf1ab	2344	A>S	Israel	5	Western Asia
orf1ab	728	G>S	United States	5	North America
n	245	T>A	United States	5	North America
orf1ab	144	D>A	United States	5	North America
s	614	D>G	South Africa	5	Africa
n	362	T>I	United States	5	North America
orf1ab	2796	M>I	Australia	5	Oceania
orf1ab	4715	P>L	South Africa	5	Africa
orf1ab	560	R>C	United Kingdom	5	Europe
n	24	T>N	United Kingdom	5	Europe
s	239	Q>K	Netherlands	5	Europe
orf1ab	138	A>T	United Kingdom	5	Europe
n	235	S>F	United States	5	North America
n	344	P>S	China	5	East Asia
orf1ab	989	G>V	United States	5	North America
orf1ab	4182	L>F	United States	5	North America
s	631	P>S	United States	5	North America
orf3a	165	S>F	United States	5	North America
n	202	S>T	United Kingdom	5	Europe
orf1ab	4435	A>V	United Kingdom	5	Europe
n	204	G>R	Thailand	5	Southeast Asia
n	202	S>C	United Kingdom	5	Europe
s	839	D>Y	United Kingdom	5	Europe
orf1ab	4843	S>I	United States	4	North America
orf3a	86	L>F	United Kingdom	4	Europe
orf1ab	1049	A>V	United States	4	North America
orf1ab	2033	A>T	United States	4	North America
orf1ab	1052	V>I	France	4	Europe
orf1ab	1142	E>K	United Kingdom	4	Europe
orf1ab	2207	G>C	United States	4	North America
orf1ab	2016	T>R	Greece	4	Europe
orf1ab	1340	E>D	United Kingdom	4	Europe
orf1ab	476	I>V	United Kingdom	4	Europe
orf3a	9	T>K	United States	4	North America
orf1ab	4715	P>L	Serbia	4	Europe
s	1263	P>L	Australia	4	Oceania
orf1ab	1246	T>I	Iceland	4	Europe
s	1078	A>S	Belgium	4	Europe
s	1087	A>S	United Kingdom	4	Europe
orf10	24	R>C	Israel	4	Western Asia
orf1ab	6528	G>D	United States	4	North America
s	120	V>I	France	4	Europe
orf1ab	1246	T>I	Argentina	4	America
orf1ab	4855	M>I	United Kingdom	4	Europe
orf1ab	626	P>L	United Kingdom	4	Europe
orf1ab	2046	P>L	United States	4	North America
orf1ab	1497	P>L	United States	4	North America
orf1ab	2098	A>V	United Kingdom	4	Europe
orf1ab	1640	P>L	United States	4	North America
orf7a	71	V>I	United States	4	North America
s	22	T>I	United States	4	North America
orf1ab	6533	A>V	United States	4	North America
orf6	20	R>S	Senegal	4	Africa
orf1ab	1692	P>L	United Kingdom	4	Europe
s	1237	M>T	United Kingdom	4	Europe
s	245	H>Y	United Kingdom	4	Europe
orf1ab	1682	T>A	United States	4	North America
orf1ab	4715	P>L	Costa Rica	4	America
orf1ab	1202	K>N	France	4	Europe
orf1ab	5342	A>V	United States	4	North America
orf3a	99	A>V	Belgium	4	Europe
s	197	I>V	Greece	4	Europe
orf1ab	6356	F>L	United Kingdom	4	Europe
orf1ab	4715	P>L	Estonia	4	Europe
orf3a	99	A>V	United States	4	North America
orf1ab	1997	A>V	United States	4	North America
orf1ab	6418	L>F	United States	4	North America
orf1ab	2300	T>I	United States	4	North America
orf1ab	2153	T>I	United States	4	North America
orf1ab	1758	Q>L	United States	4	North America
orf1ab	2016	T>K	Brunei	4	Southeast Asia
orf1ab	6427	I>L	United Kingdom	4	Europe
orf1ab	6485	T>I	Iceland	4	Europe
orf1ab	1413	E>D	United Kingdom	4	Europe
orf1ab	4774	A>V	China	4	East Asia
orf1ab	5401	P>L	United States	4	North America
orf1ab	6485	T>I	Serbia	4	Europe
orf1ab	1220	P>T	United Kingdom	4	Europe
orf1ab	2092	H>Y	Denmark	4	Europe
orf1ab	2121	T>I	United Kingdom	4	Europe
orf1ab	4841	A>V	Greece	4	Europe
orf1ab	1607	I>V	Canada	4	North America
orf1ab	1473	A>V	United States	4	North America
orf6	33	I>T	Argentina	4	America
orf1ab	2124	T>I	United Kingdom	4	Europe
orf1ab	5402	P>S	United States	4	North America
s	197	I>V	Spain	4	Europe
orf1ab	1036	D>E	Portugal	4	Europe
orf6	8	Q>H	China	4	East Asia
s	98	S>F	United States	4	North America
orf1ab	6719	D>Y	Denmark	4	Europe
orf3a	131	W>R	United States	4	North America
orf1ab	4418	T>I	France	4	Europe
orf3a	147	L>F	United Kingdom	4	Europe
n	195	R>I	United Kingdom	4	Europe
orf1ab	3334	G>S	Serbia	4	Europe
n	194	S>L	Switzerland	4	Europe
n	194	S>L	Iceland	4	Europe
orf3a	14	T>I	United States	4	North America
n	194	S>L	Canada	4	North America
orf3a	14	T>I	France	4	Europe
n	193	S>I	United States	4	North America
orf1ab	5752	L>F	United States	4	North America
orf3a	14	T>I	Belgium	4	Europe
orf1ab	3357	A>V	United States	4	North America
orf1ab	6938	T>I	United Kingdom	4	Europe
orf3a	13	V>L	Iceland	4	Europe
n	197	S>L	Chile	4	South America
orf1ab	6958	K>R	China	4	East Asia
orf1ab	3447	P>S	China	4	East Asia
orf1ab	610	S>L	Belgium	4	Europe
orf1ab	3451	R>K	United States	4	North America
n	185	R>L	United States	4	North America
orf1ab	3453	T>I	United States	4	North America
orf3a	126	R>M	United Kingdom	4	Europe
orf1ab	5792	S>L	United States	4	North America
orf1ab	6963	G>C	United States	4	North America
orf1ab	3497	A>T	United States	4	North America
orf1ab	350	T>I	United States	4	North America
orf1ab	3518	A>V	United States	4	North America
n	171	F>C	Belgium	4	Europe
orf1ab	5798	M>V	United Kingdom	4	Europe
orf1ab	3323	R>C	United Kingdom	4	Europe
orf1ab	4418	T>I	United Kingdom	4	Europe
s	765	R>H	Iceland	4	Europe
n	203	R>K	Luxembourg	4	Europe
n	204	G>R	United Arab Emirates	4	Western Asia
orf3a	196	G>V	Greece	4	Europe
n	204	G>R	Serbia	4	Europe
orf3a	196	G>V	Chile	4	South America
orf1ab	309	P>L	United States	4	North America
n	204	G>R	Luxembourg	4	Europe
orf3a	186	I>V	United Kingdom	4	Europe
orf1ab	3123	L>F	United Kingdom	4	Europe
orf1ab	3158	S>G	United Kingdom	4	Europe
n	203	R>K	United Arab Emirates	4	Western Asia
orf3a	174	G>C	United Kingdom	4	Europe
n	203	R>K	Serbia	4	Europe
orf1ab	318	S>L	Iceland	4	Europe
s	654	E>D	United Kingdom	4	Europe
orf3a	171	S>L	United States	4	North America
orf1ab	4418	T>I	United States	4	North America
orf3a	171	S>L	Netherlands	4	Europe
orf1ab	6130	R>C	United Kingdom	4	Europe
n	202	S>N	Australia	4	Oceania
s	670	I>M	United Kingdom	4	Europe
orf1ab	3278	G>S	Argentina	4	America
orf1ab	5716	R>C	United Kingdom	4	Europe
s	675	Q>H	United Kingdom	4	Europe
s	675	Q>H	United States	4	North America
orf1ab	5716	R>C	United States	4	North America
orf3a	158	I>V	United Kingdom	4	Europe
n	197	S>L	Netherlands	4	Europe
orf1ab	3280	M>I	United Kingdom	4	Europe
n	197	S>L	Greece	4	Europe
orf3a	155	D>Y	Israel	4	Western Asia
orf1ab	3527	M>V	United States	4	North America
orf1ab	6993	T>I	United Kingdom	4	Europe
n	205	T>I	China	4	East Asia
orf1ab	4129	T>I	United States	4	North America
s	859	T>I	United States	4	North America
orf1ab	378	V>I	Iran	4	Western Asia
orf1ab	378	V>I	Kuwait	4	Western Asia
orf1ab	3799	L>I	United Kingdom	4	Europe
m	2	A>S	China	4	East Asia
orf1ab	5900	M>I	Russia	4	Europe
orf1ab	417	H>R	United States	4	North America
orf1ab	3890	Q>H	France	4	Europe
m	175	T>M	Czech Republic	4	Europe
m	162	K>N	United Kingdom	4	Europe
m	129	L>M	Spain	4	Europe
s	936	D>Y	Netherlands	4	Europe
m	124	L>F	United States	4	North America
orf1ab	739	I>V	Australia	4	Oceania
orf1ab	804	P>S	United States	4	North America
m	3	D>G	Norway	4	Europe
m	10	V>A	Turkey	4	Europe
orf1ab	4119	S>L	Netherlands	4	Europe
orf1ab	3961	Q>H	United States	4	North America
orf1ab	739	I>V	Portugal	4	Europe
orf1ab	3976	V>F	United Kingdom	4	Europe
e	72	D>G	France	4	Europe
orf1ab	398	R>C	United States	4	North America
s	943	S>I	United Kingdom	4	Europe
e	68	S>F	United States	4	North America
orf1ab	781	T>I	United Kingdom	4	Europe
e	58	V>L	United Kingdom	4	Europe
orf1ab	765	P>S	Portugal	4	Europe
orf1ab	4075	P>S	United States	4	North America
e	24	V>M	United Kingdom	4	Europe
m	3	D>G	Luxembourg	4	Europe
m	3	D>G	Russia	4	Europe
n	152	A>S	Russia	4	Europe
orf1ab	5828	P>L	China	4	East Asia
orf1ab	3606	L>F	Brunei	4	Southeast Asia
orf1ab	3606	L>F	Czech Republic	4	Europe
orf1ab	3606	L>F	Democratic Republic of the Congo	4	Africa
orf1ab	3606	L>F	Georgia	4	Western Asia
orf1ab	3606	L>F	Italy	4	Europe
n	139	L>F	Belgium	4	Europe
orf1ab	3606	L>F	Kuwait	4	Western Asia
n	134	A>V	United States	4	North America
n	13	P>L	United Kingdom	4	Europe
n	13	P>L	South Korea	4	East Asia
orf1ab	5809	S>L	Turkey	4	Europe
orf1ab	4285	A>V	Netherlands	4	Europe
orf1ab	3606	L>F	Sweden	4	Europe
n	13	P>L	Brunei	4	Southeast Asia
orf1ab	5828	P>L	Mexico	4	North America
orf1ab	5865	Y>C	Mexico	4	North America
s	805	I>V	Denmark	4	Europe
n	119	A>V	Netherlands	4	Europe
orf1ab	7014	R>S	United States	4	North America
orf1ab	364	A>S	Russia	4	Europe
n	103	D>N	United Kingdom	4	Europe
orf1ab	368	I>T	United Kingdom	4	Europe
orf1ab	4241	M>V	Spain	4	Europe
orf1ab	944	S>L	United States	4	North America
orf1ab	3722	Y>C	China	4	East Asia
orf1ab	3722	Y>C	United Kingdom	4	Europe
s	839	D>Y	Portugal	4	Europe
m	46	L>F	Israel	4	Western Asia
orf1ab	5865	Y>C	China	4	East Asia
s	846	A>V	Belgium	4	Europe
orf1ab	3076	H>Y	United Kingdom	4	Europe
orf1ab	5128	D>G	China	4	East Asia
n	389	Q>H	United Kingdom	4	Europe
n	238	G>C	Netherlands	4	Europe
n	289	Q>H	United Kingdom	4	Europe
s	614	D>G	Costa Rica	4	America
orf3a	57	Q>H	Portugal	4	Europe
n	390	Q>E	United States	4	North America
orf3a	240	P>L	United States	4	North America
orf3a	240	P>L	United Kingdom	4	Europe
s	614	D>G	Estonia	4	Europe
orf1ab	2874	L>I	United States	4	North America
orf3a	57	Q>H	United Arab Emirates	4	Western Asia
s	289	V>I	United Kingdom	4	Europe
orf1ab	3027	L>F	United Kingdom	4	Europe
orf1ab	4620	G>C	Saudi Arabia	4	Western Asia
orf1ab	5530	G>C	United Kingdom	4	Europe
orf3a	40	S>L	United Kingdom	4	Europe
orf1ab	676	Q>H	China	4	East Asia
orf1ab	5614	H>Y	South Korea	4	East Asia
n	24	T>N	Netherlands	4	Europe
orf1ab	555	A>V	United States	4	North America
orf1ab	30	G>D	United States	4	North America
orf1ab	2994	A>V	United Kingdom	4	Europe
orf1ab	2910	T>I	United Kingdom	4	Europe
orf1ab	265	T>I	Georgia	4	Western Asia
orf1ab	6180	S>I	United Kingdom	4	Europe
orf1ab	265	T>I	Czech Republic	4	Europe
s	367	V>F	China	4	East Asia
n	327	S>L	United Kingdom	4	Europe
s	570	A>V	China	4	East Asia
n	322	M>I	United States	4	North America
s	572	T>I	India	4	South Asia
n	292	I>T	Switzerland	4	Europe
orf3a	251	G>V	Israel	4	Western Asia
orf3a	259	V>L	South Korea	4	East Asia
n	34	G>E	United Kingdom	4	Europe
orf1ab	45	H>Y	Spain	4	Europe
orf3a	57	Q>H	Spain	4	Europe
orf3a	251	G>V	Austria	4	Europe
orf1ab	265	T>I	United Arab Emirates	4	Western Asia
orf3a	61	K>N	United Kingdom	4	Europe
orf1ab	6240	M>I	United States	4	North America
orf3a	57	Q>H	Georgia	4	Western Asia
s	614	D>G	Serbia	4	Europe
orf3a	196	G>V	United States	4	North America
orf1ab	3071	F>Y	Netherlands	4	Europe
orf1ab	3071	F>Y	Greece	4	Europe
orf1ab	5672	V>L	United States	4	North America
orf1ab	4614	F>L	United States	4	North America
orf1ab	3071	F>Y	Chile	4	South America
orf3a	196	G>V	Netherlands	4	Europe
orf3a	57	Q>H	Czech Republic	4	Europe
orf1ab	2797	S>F	United Kingdom	4	Europe
orf1ab	5577	Y>H	India	4	South Asia
orf1ab	2603	N>D	Belgium	4	Europe
orf3a	57	Q>H	Brazil	4	South America
orf1ab	6199	A>S	United States	4	North America
orf3a	57	Q>H	Argentina	4	America
orf1ab	271	P>S	Australia	4	Oceania
orf1ab	4489	A>V	Brunei	4	Southeast Asia
orf1ab	5039	S>I	United Kingdom	3	Europe
orf1ab	1921	P>S	China	3	East Asia
orf1ab	4977	A>V	United Kingdom	3	Europe
orf1ab	3752	M>I	United Kingdom	3	Europe
orf1ab	1810	P>L	Belgium	3	Europe
orf1ab	265	T>I	Spain	3	Europe
orf1ab	3609	N>Y	Germany	3	Europe
orf1ab	265	T>I	Senegal	3	Africa
orf1ab	1786	P>L	United States	3	North America
orf1ab	265	T>I	India	3	South Asia
orf1ab	4715	P>L	Chile	3	South America
orf3a	99	A>V	Iceland	3	Europe
orf1ab	3777	Q>R	United States	3	North America
orf1ab	7065	I>T	United States	3	North America
orf1ab	892	P>S	Iceland	3	Europe
orf1ab	2709	I>T	United States	3	North America
orf1ab	4211	P>S	China	3	East Asia
orf1ab	5005	H>Y	United Kingdom	3	Europe
orf1ab	5035	T>I	United Kingdom	3	Europe
orf1ab	1818	H>Y	United States	3	North America
orf1ab	3678	K>R	United Kingdom	3	Europe
orf1ab	3697	A>V	Belgium	3	Europe
orf1ab	952	E>K	South Korea	3	East Asia
orf1ab	27	L>F	United Kingdom	3	Europe
orf1ab	5021	M>I	United Kingdom	3	Europe
orf1ab	969	L>P	China	3	East Asia
orf1ab	7047	K>N	United Kingdom	3	Europe
orf1ab	3644	L>F	Iceland	3	Europe
orf8	65	A>S	France	3	Europe
orf1ab	2702	Q>H	Luxembourg	3	Europe
orf1ab	1822	T>I	Iceland	3	Europe
orf3a	57	Q>H	Democratic Republic of the Congo	3	Africa
orf1ab	944	S>L	Australia	3	Oceania
orf1ab	7014	R>H	United States	3	North America
orf1ab	990	Q>R	United Kingdom	3	Europe
orf8	62	V>L	South Korea	3	East Asia
orf8	62	V>L	India	3	South Asia
orf8	62	V>L	Iceland	3	Europe
orf1ab	361	P>S	United Kingdom	3	Europe
orf1ab	3609	N>Y	United Kingdom	3	Europe
orf1ab	7036	Q>H	United States	3	North America
orf1ab	6832	A>V	United Kingdom	3	Europe
orf1ab	712	H>Y	United Kingdom	3	Europe
orf1ab	378	V>I	Thailand	3	Southeast Asia
orf1ab	6719	D>Y	Sweden	3	Europe
orf1ab	1631	A>V	United Kingdom	3	Europe
s	102	R>I	United Kingdom	3	Europe
orf1ab	3958	A>V	United Kingdom	3	Europe
orf1ab	2603	N>D	Iceland	3	Europe
orf1ab	6722	P>L	Germany	3	Europe
orf3a	75	K>N	United Kingdom	3	Europe
orf1ab	3975	V>F	United Kingdom	3	Europe
orf1ab	4668	T>M	United Kingdom	3	Europe
s	1020	A>V	United Kingdom	3	Europe
orf1ab	2589	K>R	United States	3	North America
orf1ab	2517	S>F	United Kingdom	3	Europe
s	1027	T>I	Austria	3	Europe
orf1ab	789	M>I	India	3	South Asia
orf1ab	3983	S>F	United Kingdom	3	Europe
orf1ab	3993	R>C	United Kingdom	3	Europe
orf1ab	378	V>I	United Kingdom	3	Europe
orf1ab	1582	Q>H	United States	3	North America
s	1040	V>F	China	3	East Asia
orf1ab	4659	K>N	United Kingdom	3	Europe
orf1ab	748	P>L	Greece	3	Europe
orf1ab	1561	S>A	United Kingdom	3	Europe
orf3a	74	S>F	India	3	South Asia
orf1ab	4644	T>N	Sweden	3	Europe
orf1ab	75	D>E	South Korea	3	East Asia
orf1ab	408	G>S	Belgium	3	Europe
orf3a	72	A>S	United Kingdom	3	Europe
orf1ab	6472	G>V	India	3	South Asia
orf1ab	1547	D>Y	United States	3	North America
orf3a	67	K>N	Germany	3	Europe
s	1078	A>V	United States	3	North America
orf1ab	3958	A>V	Iceland	3	Europe
orf1ab	2491	V>I	United Kingdom	3	Europe
orf1ab	814	T>I	United Kingdom	3	Europe
orf1ab	2488	S>F	United States	3	North America
orf1ab	71	I>V	Colombia	3	America
orf1ab	4621	S>N	United States	3	North America
orf1ab	3829	L>F	United States	3	North America
orf1ab	383	S>G	United Kingdom	3	Europe
orf1ab	4172	Y>H	United Kingdom	3	Europe
orf1ab	876	A>T	Canada	3	North America
orf1ab	1921	P>S	Czech Republic	3	Europe
orf1ab	265	T>I	Argentina	3	America
orf1ab	1734	Y>H	United Kingdom	3	Europe
orf1ab	3856	A>T	United Kingdom	3	Europe
orf1ab	265	T>I	Algeria	3	Africa
orf1ab	1731	T>I	Luxembourg	3	Europe
orf1ab	2405	N>S	United States	3	North America
orf1ab	87	E>D	Iceland	3	Europe
orf1ab	3884	S>L	Argentina	3	America
orf1ab	3884	S>L	China	3	East Asia
orf8	84	L>S	Singapore	3	Southeast Asia
orf1ab	4715	P>L	Algeria	3	Africa
orf1ab	417	H>R	Belgium	3	Europe
orf3a	57	Q>H	Switzerland	3	Europe
orf1ab	392	G>D	Canada	3	North America
orf1ab	839	V>L	Iceland	3	Europe
orf1ab	4153	S>P	France	3	Europe
orf1ab	1655	K>N	Spain	3	Europe
orf1ab	2613	V>F	United States	3	North America
orf8	88	I>V	United States	3	North America
orf1ab	1647	M>I	United States	3	North America
orf1ab	820	P>S	United Kingdom	3	Europe
orf1ab	6722	P>S	United Kingdom	3	Europe
orf1ab	2710	A>V	Belgium	3	Europe
orf1ab	2796	M>I	Kuwait	3	Western Asia
orf1ab	1921	P>S	United States	3	North America
orf1ab	2060	D>N	United States	3	North America
orf1ab	2124	T>I	United States	3	North America
orf1ab	444	E>K	China	3	East Asia
orf7a	36	S>F	United States	3	North America
orf1ab	2114	S>F	United States	3	North America
orf1ab	3220	A>V	United Kingdom	3	Europe
orf1ab	4797	V>I	Thailand	3	Southeast Asia
orf1ab	6891	T>M	United Kingdom	3	Europe
orf3a	23	A>V	United Kingdom	3	Europe
orf7a	39	T>I	United States	3	North America
orf1ab	2252	V>G	United Kingdom	3	Europe
orf1ab	3278	G>S	Denmark	3	Europe
orf1ab	4715	P>L	Slovenia	3	Europe
orf1ab	2255	S>F	Denmark	3	Europe
orf1ab	4715	P>L	Slovakia	3	Europe
orf1ab	6471	Q>H	United Kingdom	3	Europe
orf1ab	4825	S>G	United Kingdom	3	Europe
orf1ab	3284	T>I	United Kingdom	3	Europe
orf1ab	2079	P>L	China	3	East Asia
orf1ab	332	Q>L	United Kingdom	3	Europe
orf1ab	207	R>C	Kuwait	3	Western Asia
orf1ab	2993	E>G	United Kingdom	3	Europe
orf1ab	4417	G>D	United States	3	North America
orf7a	63	F>L	United Kingdom	3	Europe
orf1ab	4502	M>V	United States	3	North America
orf3a	251	G>V	Georgia	3	Western Asia
orf7a	65	F>L	Singapore	3	Southeast Asia
orf1ab	2062	L>F	Spain	3	Europe
orf1ab	2555	K>R	United States	3	North America
orf3a	144	N>D	United Kingdom	3	Europe
orf1ab	4791	A>V	Singapore	3	Southeast Asia
orf1ab	4791	A>V	Indonesia	3	Southeast Asia
orf7a	28	T>I	United States	3	North America
orf1ab	3120	V>F	United Kingdom	3	Europe
orf1ab	4715	P>S	United States	3	North America
orf6	61	D>V	United Kingdom	3	Europe
orf6	61	D>H	United Kingdom	3	Europe
orf1ab	3072	G>C	China	3	East Asia
orf1ab	2221	P>S	United States	3	North America
orf1ab	2221	P>S	United Kingdom	3	Europe
orf1ab	6832	A>V	United States	3	North America
orf1ab	6674	I>V	Thailand	3	Southeast Asia
orf1ab	4721	L>I	India	3	South Asia
orf7a	104	V>F	United Kingdom	3	Europe
orf1ab	309	P>S	France	3	Europe
orf1ab	4483	K>R	United States	3	North America
orf3a	21	K>N	United Kingdom	3	Europe
orf1ab	2244	I>T	China	3	East Asia
orf7a	28	T>I	United Kingdom	3	Europe
orf1ab	4455	D>Y	Australia	3	Oceania
orf7a	12	L>P	United States	3	North America
orf1ab	306	V>F	United States	3	North America
orf3a	22	D>Y	United Kingdom	3	Europe
orf1ab	3162	K>E	United Kingdom	3	Europe
orf1ab	217	E>G	Georgia	3	Western Asia
orf1ab	3058	T>I	India	3	South Asia
orf7a	16	E>D	United Kingdom	3	Europe
orf3a	172	G>C	United Kingdom	3	Europe
orf1ab	318	S>L	United States	3	North America
orf7a	20	Y>N	United Kingdom	3	Europe
orf1ab	3058	T>I	Belgium	3	Europe
orf1ab	4489	A>V	Canada	3	North America
orf1ab	4715	P>L	Mexico	3	North America
orf1ab	2287	P>S	United States	3	North America
orf8	37	C>F	United States	3	North America
orf1ab	4504	P>S	United Kingdom	3	Europe
orf3a	32	T>I	United States	3	North America
orf1ab	6993	T>I	Portugal	3	Europe
orf6	18	I>V	United States	3	North America
orf1ab	4334	I>L	United States	3	North America
orf8	11	T>I	United Kingdom	3	Europe
orf1ab	7	G>D	United Kingdom	3	Europe
orf1ab	490	T>I	China	3	East Asia
orf1ab	6580	D>Y	United States	3	North America
orf1ab	3580	H>Y	United States	3	North America
orf1ab	998	Q>H	United States	3	North America
orf1ab	4918	A>S	United Kingdom	3	Europe
orf1ab	3606	L>F	Argentina	3	America
orf8	119	D>E	China	3	East Asia
orf3a	48	V>F	Czech Republic	3	Europe
orf1ab	2796	M>I	United Arab Emirates	3	Western Asia
orf3a	53	L>F	United States	3	North America
orf1ab	1995	N>H	Spain	3	Europe
orf1ab	4918	A>V	United Kingdom	3	Europe
orf3a	54	A>V	France	3	Europe
orf1ab	1978	S>F	United States	3	North America
orf1ab	279	S>F	South Korea	3	East Asia
orf8	23	Q>H	United States	3	North America
orf3a	99	A>V	Senegal	3	Africa
orf8	26	T>I	United Kingdom	3	Europe
orf1ab	1953	R>K	United Kingdom	3	Europe
orf1ab	43	R>C	United Kingdom	3	Europe
orf3a	56	F>C	United States	3	North America
orf3a	57	Q>H	Algeria	3	Africa
orf1ab	193	P>L	United Kingdom	3	Europe
orf1ab	2016	T>K	Canada	3	North America
orf3a	271	T>I	United States	3	North America
orf1ab	2873	I>T	United States	3	North America
orf1ab	3420	V>L	United States	3	North America
orf1ab	6600	V>A	India	3	South Asia
orf1ab	451	L>F	Canada	3	North America
orf1ab	295	G>V	China	3	East Asia
orf1ab	3371	P>L	United States	3	North America
orf1ab	3379	A>V	United Kingdom	3	Europe
orf7a	8	A>V	United States	3	North America
orf3a	131	W>C	United States	3	North America
orf1ab	3405	N>H	India	3	South Asia
orf1ab	3405	N>I	India	3	South Asia
orf3a	131	W>C	China	3	East Asia
orf1ab	4841	A>V	Thailand	3	Southeast Asia
orf3a	13	V>L	United States	3	North America
orf1ab	3420	V>L	United Kingdom	3	Europe
orf1ab	2949	R>H	United Kingdom	3	Europe
orf3a	118	I>V	United States	3	North America
orf6	3	H>Y	France	3	Europe
orf1ab	6596	T>I	Netherlands	3	Europe
orf7a	96	L>F	Belgium	3	Europe
orf3a	128	W>L	United States	3	North America
orf1ab	2029	K>N	United Kingdom	3	Europe
orf3a	260	M>I	Greece	3	Europe
orf7a	99	P>S	United States	3	North America
orf1ab	2018	P>S	United States	3	North America
orf1ab	6587	R>K	United Kingdom	3	Europe
orf1ab	4533	T>I	Iceland	3	Europe
orf1ab	6795	P>S	Netherlands	3	Europe
orf3a	125	M>I	China	3	East Asia
orf3a	268	T>M	United Kingdom	3	Europe
orf7a	68	P>S	United Kingdom	3	Europe
orf1ab	754	E>A	United Kingdom	3	Europe
orf1ab	6102	L>F	China	3	East Asia
n	179	G>C	United States	3	North America
orf1ab	5219	V>L	Greece	3	Europe
m	3	D>G	Sweden	3	Europe
m	3	D>G	Switzerland	3	Europe
orf1ab	5377	P>S	United Kingdom	3	Europe
s	1191	K>N	United Kingdom	3	Europe
n	204	G>R	Finland	3	Europe
orf1ab	6270	D>G	United States	3	North America
orf1ab	5377	P>S	United States	3	North America
orf1ab	5222	P>S	Belgium	3	Europe
s	253	D>G	United States	3	North America
s	572	T>I	United States	3	North America
orf1ab	5692	A>S	Germany	3	Europe
n	32	R>H	Canada	3	North America
orf10	28	A>V	United States	3	North America
orf1ab	5378	G>C	United States	3	North America
m	40	A>S	United Kingdom	3	Europe
orf1ab	5643	E>D	Belgium	3	Europe
s	611	L>F	Belgium	3	Europe
s	1202	E>Q	United Kingdom	3	Europe
orf1ab	5649	L>F	United States	3	North America
s	845	A>S	Portugal	3	Europe
n	297	D>Y	United States	3	North America
s	613	Q>H	Japan	3	East Asia
s	852	A>V	Netherlands	3	Europe
orf1ab	1110	L>F	United States	3	North America
n	292	I>T	Argentina	3	America
m	3	D>G	Democratic Republic of the Congo	3	Africa
s	26	P>L	United Kingdom	3	Europe
s	1162	P>L	France	3	Europe
s	1084	D>Y	China	3	East Asia
n	203	R>K	Finland	3	Europe
s	655	H>Y	United Kingdom	3	Europe
orf1ab	1209	E>D	United States	3	North America
orf1ab	1213	P>L	Turkey	3	Europe
orf1ab	5784	K>R	United States	3	North America
orf1ab	5704	T>I	United Kingdom	3	Europe
n	203	R>K	Saudi Arabia	3	Western Asia
n	340	D>N	Belgium	3	Europe
orf1ab	1131	L>F	United Kingdom	3	Europe
m	209	D>H	Malaysia	3	Southeast Asia
orf1ab	5196	D>Y	Iceland	3	Europe
m	209	D>H	Singapore	3	Southeast Asia
s	731	M>I	United States	3	North America
n	203	R>S	United Kingdom	3	Europe
orf1ab	5894	V>L	Australia	3	Oceania
m	23	V>L	United Kingdom	3	Europe
s	54	L>F	India	3	South Asia
orf1ab	112	G>D	United Kingdom	3	Europe
orf1ab	1230	K>N	Czech Republic	3	Europe
orf1ab	5202	H>L	United States	3	North America
s	614	D>G	Algeria	3	Africa
orf10	4	I>T	United Kingdom	3	Europe
orf1ab	5900	M>I	United States	3	North America
orf1ab	1036	D>E	Iceland	3	Europe
orf1ab	5672	V>L	United Kingdom	3	Europe
orf1ab	6046	P>L	United States	3	North America
n	119	A>V	Denmark	3	Europe
orf1ab	5402	P>S	United Kingdom	3	Europe
s	1229	M>I	Belgium	3	Europe
n	209	R>I	Denmark	3	Europe
orf1ab	1295	V>F	United States	3	North America
orf1ab	1036	D>E	United States	3	North America
s	614	D>G	Slovakia	3	Europe
s	1248	C>S	United Kingdom	3	Europe
orf1ab	5828	P>L	United Kingdom	3	Europe
s	614	D>G	Slovenia	3	Europe
n	142	P>S	United States	3	North America
n	209	R>T	United States	3	North America
orf1ab	129	K>N	United States	3	North America
n	13	P>L	Canada	3	North America
s	214	R>L	United Kingdom	3	Europe
n	22	D>G	Australia	3	Oceania
orf1ab	1282	D>N	United Kingdom	3	Europe
orf1ab	1043	A>V	United Kingdom	3	Europe
s	791	T>I	China	3	East Asia
orf1ab	1049	A>V	United Kingdom	3	Europe
n	13	P>R	Thailand	3	Southeast Asia
orf1ab	5271	D>Y	United States	3	North America
orf1ab	1036	D>E	Canada	3	North America
s	839	D>Y	Iceland	3	Europe
n	119	A>S	Netherlands	3	Europe
n	204	G>R	Saudi Arabia	3	Western Asia
s	614	D>G	Chile	3	South America
n	205	T>I	Iceland	3	Europe
orf1ab	6075	I>T	Democratic Republic of the Congo	3	Africa
m	75	W>L	United Kingdom	3	Europe
orf1ab	1246	T>I	Denmark	3	Europe
s	1252	S>P	United Kingdom	3	Europe
orf1ab	1246	T>I	Russia	3	Europe
m	8	I>T	United Kingdom	3	Europe
orf1ab	5261	L>F	France	3	Europe
m	81	A>S	Singapore	3	Southeast Asia
n	246	V>I	Italy	3	Europe
orf1ab	6280	P>S	Belgium	3	Europe
orf1ab	5805	T>M	United States	3	North America
s	1219	G>V	France	3	Europe
orf1ab	1016	L>P	United States	3	North America
s	614	D>G	Mexico	3	North America
orf1ab	5395	Y>C	United Kingdom	3	Europe
s	769	G>V	United Kingdom	3	Europe
n	151	P>L	United Kingdom	3	Europe
orf1ab	1036	D>E	Austria	3	Europe
orf1ab	5398	S>A	Netherlands	3	Europe
n	119	A>P	United Kingdom	3	Europe
orf1ab	142	S>L	France	3	Europe
orf1ab	6088	R>C	United Kingdom	3	Europe
s	176	L>F	United Kingdom	3	Europe
orf1ab	5496	P>S	United States	3	North America
n	383	P>L	United States	3	North America
n	190	S>I	United States	3	North America
s	936	D>Y	Iceland	3	Europe
orf1ab	1158	P>L	United Kingdom	3	Europe
orf1ab	5500	L>F	France	3	Europe
orf1ab	5500	L>F	United States	3	North America
s	69	H>Y	United States	3	North America
s	1101	H>Y	United Kingdom	3	Europe
orf1ab	6200	I>T	United States	3	North America
n	36	R>L	United Kingdom	3	Europe
n	202	S>N	China	3	East Asia
s	27	A>S	United States	3	North America
n	190	S>I	Jordan	3	Western Asia
n	202	S>N	Netherlands	3	Europe
orf1ab	5532	A>S	United States	3	North America
e	68	S>C	China	3	East Asia
s	146	H>Y	United Kingdom	3	Europe
e	71	P>L	United Kingdom	3	Europe
n	191	R>C	Netherlands	3	Europe
s	138	D>Y	China	3	East Asia
orf1ab	1158	P>L	United States	3	North America
orf1ab	6214	R>C	United Kingdom	3	Europe
s	49	H>Y	Mexico	3	North America
n	198	T>I	United Kingdom	3	Europe
s	939	S>F	United States	3	North America
s	49	H>Y	United Kingdom	3	Europe
e	9	T>I	United Kingdom	3	Europe
e	72	D>Y	China	3	East Asia
s	676	T>I	France	3	Europe
s	146	H>R	United Kingdom	3	Europe
orf1ab	5737	T>I	United States	3	North America
orf1ab	1468	S>F	Denmark	3	Europe
orf1ab	118	Y>C	France	3	Europe
orf1ab	5571	V>F	United States	3	North America
s	675	Q>H	Iceland	3	Europe
s	468	I>V	Turkey	3	Europe
s	26	P>S	United Kingdom	3	Europe
orf1ab	5584	D>Y	United States	3	North America
s	521	P>S	United Kingdom	3	Europe
orf1ab	1158	P>S	United Kingdom	3	Europe
n	188	S>P	China	3	East Asia
orf1ab	1534	S>I	India	3	South Asia
orf1ab	5532	A>V	United States	3	North America
orf1ab	5534	V>I	Iceland	3	Europe
orf1ab	6245	A>V	Argentina	3	America
s	262	A>S	United Kingdom	3	Europe
orf1ab	1521	T>I	United Kingdom	3	Europe
n	41	R>Q	United Kingdom	3	Europe
m	167	E>Q	United Kingdom	3	Europe
orf1ab	1168	T>I	China	3	East Asia
m	175	T>M	Finland	3	Europe
orf1ab	5373	V>I	Netherlands	3	Europe
n	396	P>S	Netherlands	3	Europe
s	263	A>S	United States	3	North America
s	1150	E>D	United Kingdom	3	Europe
e	58	V>F	Argentina	3	America
s	330	P>S	United Kingdom	3	Europe
orf1ab	549	S>F	United Kingdom	3	Europe
orf1ab	5172	K>N	United Kingdom	3	Europe
orf1ab	1428	K>R	Denmark	3	Europe
s	261	G>V	Netherlands	3	Europe
s	384	P>L	United Kingdom	3	Europe
n	195	R>K	Thailand	3	Southeast Asia
n	188	S>L	Iceland	3	Europe
s	367	V>F	Netherlands	3	Europe
s	323	T>I	United States	3	North America
s	675	Q>R	United States	2	North America
orf1ab	3073	E>G	Australia	2	Oceania
orf1ab	3071	F>Y	France	2	Europe
n	210	M>T	Luxembourg	2	Europe
orf1ab	3076	H>Y	Australia	2	Oceania
orf1ab	6831	S>R	Russia	2	Europe
s	677	Q>H	United States	2	North America
orf1ab	5726	P>S	United Kingdom	2	Europe
orf3a	2	D>Y	United States	2	North America
orf3a	155	D>Y	United States	2	North America
n	208	A>S	United Kingdom	2	Europe
orf1ab	33	D>N	United States	2	North America
n	205	T>I	Israel	2	Western Asia
orf1ab	3298	V>L	Argentina	2	America
orf1ab	572	G>E	United States	2	North America
orf3a	197	V>I	United States	2	North America
n	197	S>L	France	2	Europe
orf1ab	6924	L>F	United Kingdom	2	Europe
orf1ab	3311	D>E	United Kingdom	2	Europe
orf1ab	6128	P>L	Netherlands	2	Europe
orf1ab	3315	P>S	Russia	2	Europe
n	197	S>L	Brazil	2	South America
n	207	P>L	United Kingdom	2	Europe
orf1ab	6142	F>Y	United States	2	North America
n	205	T>I	Jordan	2	Western Asia
orf1ab	615	N>S	United States	2	North America
n	209	R>K	United States	2	North America
orf1ab	5720	Y>C	China	2	East Asia
orf3a	195	S>Y	United States	2	North America
orf1ab	443	S>F	Italy	2	Europe
orf1ab	4476	E>K	United Kingdom	2	Europe
orf1ab	3233	H>Y	United States	2	North America
n	202	S>N	Turkey	2	Europe
orf1ab	3140	I>M	United States	2	North America
orf1ab	3229	A>V	United States	2	North America
orf3a	18	G>V	United Kingdom	2	Europe
orf1ab	4451	K>N	Spain	2	Europe
orf1ab	6129	E>D	United Kingdom	2	Europe
orf1ab	5716	R>C	Germany	2	Europe
n	203	R>K	Democratic Republic of the Congo	2	Africa
n	203	R>M	United States	2	North America
s	640	S>F	United Kingdom	2	Europe
orf1ab	444	E>K	United States	2	North America
orf1ab	6875	G>R	France	2	Europe
orf1ab	3071	F>Y	Brazil	2	South America
orf1ab	316	C>G	United States	2	North America
orf1ab	6875	G>R	Iran	2	Western Asia
orf3a	171	S>L	Jordan	2	Western Asia
s	647	A>S	United Kingdom	2	Europe
n	203	R>K	Estonia	2	Europe
orf1ab	571	D>E	United States	2	North America
orf1ab	3209	A>V	United Kingdom	2	Europe
orf1ab	5716	R>C	Austria	2	Europe
orf3a	172	G>C	Greece	2	Europe
orf1ab	6887	L>F	United Kingdom	2	Europe
orf1ab	3209	A>V	France	2	Europe
orf1ab	3129	M>V	United Kingdom	2	Europe
orf3a	185	Q>H	United States	2	North America
orf1ab	3126	I>T	United Kingdom	2	Europe
orf1ab	3090	T>I	United Kingdom	2	Europe
orf1ab	3076	H>Y	Greece	2	Europe
n	199	P>S	United States	2	North America
s	622	V>L	United Kingdom	2	Europe
orf3a	196	G>V	France	2	Europe
orf3a	196	G>V	Brazil	2	South America
orf1ab	3278	G>S	Netherlands	2	Europe
orf1ab	309	P>L	Denmark	2	Europe
orf1ab	6906	D>N	United States	2	North America
n	20	P>S	United Kingdom	2	Europe
orf1ab	5680	V>F	United States	2	North America
orf1ab	5689	E>D	Italy	2	Europe
orf1ab	6138	R>L	United Kingdom	2	Europe
n	202	S>N	Russia	2	Europe
orf1ab	6137	R>K	United Kingdom	2	Europe
orf1ab	3278	G>S	Austria	2	Europe
n	200	G>S	United States	2	North America
s	675	Q>H	Finland	2	Europe
n	204	G>R	Estonia	2	Europe
orf3a	166	S>L	United States	2	North America
orf1ab	3244	S>L	Thailand	2	Southeast Asia
orf3a	185	Q>R	United Kingdom	2	Europe
orf1ab	3244	S>A	United States	2	North America
n	204	G>R	Democratic Republic of the Congo	2	Africa
orf1ab	3123	L>F	United States	2	North America
n	212	G>C	United States	2	North America
orf1ab	3027	L>F	Democratic Republic of the Congo	2	Africa
orf3a	213	Q>H	United Kingdom	2	Europe
orf1ab	4566	V>I	United Kingdom	2	Europe
orf3a	41	L>F	United Kingdom	2	Europe
orf1ab	6769	V>F	United Kingdom	2	Europe
orf3a	42	P>L	United Kingdom	2	Europe
orf1ab	6764	S>F	United States	2	North America
orf1ab	6764	S>F	United Kingdom	2	Europe
orf1ab	5614	H>Y	United Kingdom	2	Europe
orf3a	45	W>L	United States	2	North America
orf1ab	2806	I>V	United States	2	North America
orf1ab	4577	A>V	United Kingdom	2	Europe
orf1ab	2801	D>G	United Kingdom	2	Europe
orf1ab	5605	Q>H	United States	2	North America
orf1ab	4583	Q>L	United States	2	North America
orf1ab	2796	M>I	United Kingdom	2	Europe
s	50	S>L	China	2	East Asia
orf1ab	5602	S>Y	United Kingdom	2	Europe
orf1ab	5614	H>Y	United States	2	North America
orf1ab	2838	F>L	United Kingdom	2	Europe
orf3a	27	D>H	United Kingdom	2	Europe
orf1ab	6772	V>L	Saudi Arabia	2	Western Asia
orf1ab	4533	T>I	United States	2	North America
n	340	D>N	United States	2	North America
orf3a	273	V>L	Denmark	2	Europe
orf1ab	6784	W>L	United States	2	North America
orf3a	29	V>F	United Kingdom	2	Europe
orf1ab	6783	L>F	United Kingdom	2	Europe
orf1ab	455	Q>H	United Kingdom	2	Europe
orf3a	31	A>T	Hungary	2	Europe
orf1ab	2864	F>L	United States	2	North America
n	344	P>S	India	2	South Asia
orf1ab	6777	T>I	United Kingdom	2	Europe
orf3a	36	P>L	Denmark	2	Europe
orf1ab	6773	T>I	Spain	2	Europe
n	344	P>S	Japan	2	East Asia
n	344	P>S	United Arab Emirates	2	Western Asia
n	363	F>L	United Kingdom	2	Europe
n	364	P>L	United States	2	North America
n	365	P>S	United Kingdom	2	Europe
orf1ab	6212	V>F	United States	2	North America
n	384	Q>H	Belgium	2	Europe
s	46	S>A	United States	2	North America
s	438	S>F	India	2	South Asia
orf1ab	5562	P>L	Iceland	2	Europe
orf1ab	6225	G>D	Thailand	2	Southeast Asia
orf3a	57	Q>H	Jordan	2	Western Asia
orf3a	57	Q>H	Latvia	2	Europe
orf1ab	5557	M>I	Russia	2	Europe
n	393	T>I	India	2	South Asia
orf1ab	5548	Y>H	United Kingdom	2	Europe
orf1ab	265	T>I	Turkey	2	Europe
orf1ab	265	T>I	Switzerland	2	Europe
s	384	P>S	United States	2	North America
orf1ab	265	T>I	Portugal	2	Europe
s	384	P>L	United States	2	North America
n	383	P>S	Australia	2	Oceania
orf1ab	6215	V>F	Greece	2	Europe
s	475	A>V	United States	2	North America
n	373	K>N	United Kingdom	2	Europe
n	366	T>I	United States	2	North America
orf3a	55	V>G	United States	2	North America
orf1ab	278	N>S	United States	2	North America
orf1ab	2779	V>L	United States	2	North America
s	5	L>F	Denmark	2	Europe
orf1ab	6214	R>C	France	2	Europe
orf1ab	272	N>H	United States	2	North America
orf1ab	5574	T>A	United States	2	North America
orf1ab	272	N>H	Australia	2	Oceania
orf1ab	5583	S>L	United Kingdom	2	Europe
n	374	K>N	United Kingdom	2	Europe
orf1ab	5578	P>S	Netherlands	2	Europe
s	483	V>F	Spain	2	Europe
n	381	A>T	United Kingdom	2	Europe
n	340	D>N	United Kingdom	2	Europe
orf3a	269	T>M	China	2	East Asia
s	614	D>N	United Kingdom	2	Europe
orf3a	224	G>C	Israel	2	Western Asia
orf3a	224	G>C	United States	2	North America
n	24	T>N	Belgium	2	Europe
orf3a	23	A>S	Russia	2	Europe
orf1ab	6831	S>I	United Kingdom	2	Europe
orf1ab	4489	A>V	Malaysia	2	Southeast Asia
orf1ab	4489	A>V	Philippines	2	Southeast Asia
orf3a	239	E>D	United States	2	North America
orf1ab	4418	T>I	Luxembourg	2	Europe
n	247	T>I	United States	2	North America
orf1ab	302	S>F	United States	2	North America
s	614	D>G	Gambia	2	Africa
n	265	T>I	United Kingdom	2	Europe
orf3a	24	T>N	United Kingdom	2	Europe
orf3a	240	P>L	Japan	2	East Asia
orf3a	240	P>S	United Kingdom	2	Europe
n	238	G>C	United States	2	North America
orf3a	223	T>I	United States	2	North America
orf1ab	6188	V>F	United Kingdom	2	Europe
n	234	M>I	United Kingdom	2	Europe
n	212	G>V	United Kingdom	2	Europe
orf1ab	3070	A>V	Saudi Arabia	2	Western Asia
orf1ab	4487	A>T	United States	2	North America
n	217	A>V	Portugal	2	Europe
orf3a	217	T>I	Belgium	2	Europe
s	614	D>G	Sri Lanka	2	South Asia
n	220	A>V	United Kingdom	2	Europe
orf1ab	3060	L>F	United States	2	North America
n	229	Q>H	United Kingdom	2	Europe
n	23	S>T	United States	2	North America
n	230	L>F	United Kingdom	2	Europe
n	232	S>T	United States	2	North America
orf1ab	3055	I>T	United Kingdom	2	Europe
n	234	M>I	Greece	2	Europe
n	234	M>I	Netherlands	2	Europe
n	289	Q>H	Iceland	2	Europe
orf1ab	4495	K>N	Denmark	2	Europe
orf1ab	3	S>R	United States	2	North America
orf3a	251	G>C	United States	2	North America
s	553	T>I	United States	2	North America
n	330	W>L	United Kingdom	2	Europe
orf3a	251	G>V	Vietnam	2	Southeast Asia
s	547	T>I	United States	2	North America
orf1ab	452	E>G	United Kingdom	2	Europe
orf1ab	4524	R>M	United Kingdom	2	Europe
n	331	L>F	Hungary	2	Europe
n	334	T>I	United States	2	North America
orf1ab	453	I>T	United Kingdom	2	Europe
s	54	L>F	France	2	Europe
s	54	L>F	Denmark	2	Europe
orf1ab	4533	T>I	Denmark	2	Europe
n	34	G>W	United Kingdom	2	Europe
orf1ab	6794	Y>C	United States	2	North America
orf1ab	4533	T>I	Switzerland	2	Europe
orf1ab	5620	A>S	United Kingdom	2	Europe
orf1ab	451	L>F	United States	2	North America
orf3a	251	G>V	Sweden	2	Europe
orf3a	251	G>V	Ireland	2	Europe
n	292	I>T	United Kingdom	2	Europe
orf1ab	6815	M>I	Austria	2	Europe
s	603	N>K	United Kingdom	2	Europe
s	583	E>D	United States	2	North America
s	583	E>D	United Kingdom	2	Europe
orf3a	251	G>V	India	2	South Asia
orf1ab	2980	D>G	Spain	2	Europe
n	328	G>V	United Kingdom	2	Europe
orf3a	251	G>V	Luxembourg	2	Europe
orf1ab	5629	V>M	United States	2	North America
orf1ab	5626	A>S	United Kingdom	2	Europe
n	326	P>L	United States	2	North America
n	327	S>L	Netherlands	2	Europe
orf1ab	5621	L>F	Netherlands	2	Europe
orf1ab	3323	R>C	Vietnam	2	Southeast Asia
orf1ab	1540	N>S	United States	2	North America
orf1ab	5726	P>S	United States	2	North America
orf1ab	6021	A>S	United States	2	North America
s	879	A>T	United Kingdom	2	Europe
m	208	T>I	United Kingdom	2	Europe
orf1ab	710	V>I	United Kingdom	2	Europe
orf1ab	71	I>V	United Kingdom	2	Europe
orf1ab	876	A>T	Portugal	2	Europe
orf1ab	876	A>T	Sweden	2	Europe
orf1ab	3800	L>F	Portugal	2	Europe
m	209	D>Y	United States	2	North America
orf1ab	3796	L>F	United States	2	North America
orf1ab	878	A>T	Brunei	2	Southeast Asia
m	214	S>I	Denmark	2	Europe
orf1ab	602	T>I	United States	2	North America
m	29	L>F	United Kingdom	2	Europe
orf1ab	5877	A>V	United States	2	North America
orf1ab	885	P>S	United Kingdom	2	Europe
orf1ab	890	L>F	Russia	2	Europe
orf1ab	378	V>I	Netherlands	2	Europe
orf1ab	876	A>T	Greece	2	Europe
orf1ab	3839	K>R	United States	2	North America
s	88	D>A	United States	2	North America
m	175	T>M	Thailand	2	Southeast Asia
orf1ab	3884	S>L	Colombia	2	America
m	175	T>M	Ireland	2	Europe
orf1ab	3884	S>L	Canada	2	North America
orf1ab	388	H>Y	United States	2	North America
s	9	P>L	United States	2	North America
m	175	T>M	Portugal	2	Europe
orf1ab	6006	R>I	United States	2	North America
orf1ab	3865	V>I	Luxembourg	2	Europe
m	2	A>V	Russia	2	Europe
orf1ab	3859	Q>H	United Kingdom	2	Europe
m	194	A>V	Turkey	2	Europe
orf1ab	872	A>V	United States	2	North America
s	892	A>S	Greece	2	Europe
m	2	A>V	Democratic Republic of the Congo	2	Africa
orf1ab	876	A>T	Austria	2	Europe
orf1ab	385	A>V	United Kingdom	2	Europe
m	3	D>G	Austria	2	Europe
orf1ab	378	V>I	Germany	2	Europe
m	175	T>M	Estonia	2	Europe
m	3	D>G	India	2	South Asia
s	845	A>S	United States	2	North America
orf1ab	374	H>Y	United States	2	North America
orf1ab	3737	I>V	United Kingdom	2	Europe
m	46	L>F	Netherlands	2	Europe
orf1ab	4217	T>I	United States	2	North America
m	52	I>T	South Korea	2	East Asia
orf1ab	5854	T>I	United States	2	North America
orf1ab	4220	P>L	United Kingdom	2	Europe
orf1ab	4220	P>S	United Kingdom	2	Europe
orf1ab	3725	N>D	Estonia	2	Europe
orf1ab	372	A>V	United States	2	North America
orf1ab	7051	K>N	United States	2	North America
orf1ab	4223	P>L	United States	2	North America
orf1ab	3718	V>L	United Kingdom	2	Europe
m	7	T>I	Belgium	2	Europe
orf1ab	6038	T>I	Iran	2	Western Asia
orf1ab	944	S>L	United Kingdom	2	Europe
orf1ab	3751	V>I	Austria	2	Europe
orf1ab	3752	M>V	United Kingdom	2	Europe
orf1ab	4207	T>I	Denmark	2	Europe
orf1ab	4197	P>S	United Kingdom	2	Europe
m	3	D>G	Italy	2	Europe
orf1ab	5865	Y>C	United Kingdom	2	Europe
s	847	R>T	Austria	2	Europe
s	847	R>K	United Kingdom	2	Europe
orf1ab	3777	Q>H	Netherlands	2	Europe
orf1ab	7086	V>F	United States	2	North America
m	34	L>F	United Kingdom	2	Europe
s	845	A>V	Denmark	2	Europe
m	40	A>S	South Korea	2	East Asia
orf1ab	4197	P>S	United States	2	North America
orf1ab	3757	G>V	Sweden	2	Europe
orf1ab	3757	G>V	Australia	2	Oceania
orf1ab	420	C>Y	Luxembourg	2	Europe
orf1ab	90	A>V	United Kingdom	2	Europe
orf1ab	708	T>I	Brazil	2	South America
orf1ab	902	M>V	United States	2	North America
m	175	T>M	France	2	Europe
orf1ab	417	H>R	Iceland	2	Europe
orf1ab	945	T>I	United States	2	North America
orf1ab	5941	T>N	United States	2	North America
orf1ab	746	T>A	United Kingdom	2	Europe
orf1ab	4	L>I	Netherlands	2	Europe
orf1ab	745	E>A	Luxembourg	2	Europe
orf1ab	3983	S>F	United States	2	North America
s	95	T>I	Austria	2	Europe
orf1ab	3983	S>F	Sweden	2	Europe
e	70	V>F	United States	2	North America
orf1ab	789	M>I	United States	2	North America
s	941	T>A	Belgium	2	Europe
orf1ab	398	R>C	Netherlands	2	Europe
orf1ab	398	R>C	Iceland	2	Europe
orf1ab	398	R>C	Austria	2	Europe
orf1ab	397	L>P	United Kingdom	2	Europe
orf1ab	739	I>V	Netherlands	2	Europe
orf1ab	739	I>V	India	2	South Asia
s	940	S>F	France	2	Europe
e	73	L>F	Iceland	2	Europe
s	95	T>I	United Kingdom	2	Europe
orf1ab	599	A>V	United States	2	North America
orf1ab	402	R>C	United States	2	North America
orf1ab	4083	T>M	United Kingdom	2	Europe
orf1ab	4065	T>I	United Kingdom	2	Europe
orf1ab	5982	M>I	United States	2	North America
orf1ab	755	E>K	United States	2	North America
s	98	S>F	Iceland	2	Europe
e	30	T>I	Saudi Arabia	2	Western Asia
s	976	V>F	United Kingdom	2	Europe
s	967	S>R	United States	2	North America
orf1ab	5968	P>S	United Kingdom	2	Europe
orf1ab	767	E>G	United States	2	North America
orf1ab	4037	L>F	Netherlands	2	Europe
e	49	V>L	United States	2	North America
orf1ab	5968	P>L	South Korea	2	East Asia
orf1ab	765	P>S	India	2	South Asia
orf1ab	765	P>S	Netherlands	2	Europe
orf1ab	5968	P>L	France	2	Europe
orf1ab	403	T>I	Argentina	2	America
s	940	S>F	Australia	2	Oceania
orf1ab	5941	T>I	United States	2	North America
orf1ab	3885	S>F	United States	2	North America
orf1ab	3953	S>L	United States	2	North America
s	929	S>I	United States	2	North America
orf1ab	5919	R>K	Italy	2	Europe
orf1ab	842	T>I	Saudi Arabia	2	Western Asia
orf1ab	4159	T>I	United Kingdom	2	Europe
orf1ab	4160	Q>L	United States	2	North America
orf1ab	3917	V>G	Iceland	2	Europe
orf1ab	4161	T>I	United Kingdom	2	Europe
orf1ab	4161	T>I	United States	2	North America
orf1ab	391	S>F	United States	2	North America
m	162	K>N	Italy	2	Europe
orf1ab	848	R>S	United States	2	North America
orf1ab	4164	T>I	Germany	2	Europe
orf1ab	4165	D>A	United States	2	North America
orf1ab	856	K>R	Canada	2	North America
orf1ab	591	A>V	United States	2	North America
orf1ab	3891	C>Y	China	2	East Asia
orf1ab	591	A>V	United Kingdom	2	Europe
orf1ab	730	L>F	Democratic Republic of the Congo	2	Africa
s	929	S>T	United Kingdom	2	Europe
m	15	K>R	United States	2	North America
orf1ab	5939	V>L	United Kingdom	2	Europe
orf1ab	3952	P>S	United States	2	North America
orf1ab	5997	M>I	United Kingdom	2	Europe
orf1ab	3949	S>N	United States	2	North America
orf1ab	3946	S>L	United States	2	North America
orf1ab	81	H>Y	India	2	South Asia
orf1ab	5997	M>I	United States	2	North America
s	938	L>F	United Kingdom	2	Europe
orf1ab	732	P>S	United Kingdom	2	Europe
orf1ab	392	G>D	Greece	2	Europe
orf1ab	3921	M>T	United Kingdom	2	Europe
orf1ab	392	G>D	Sweden	2	Europe
orf1ab	392	G>D	Portugal	2	Europe
orf1ab	392	G>D	Latvia	2	Europe
orf1ab	5922	A>V	Netherlands	2	Europe
m	146	R>H	Australia	2	Oceania
m	146	R>H	United Kingdom	2	Europe
orf1ab	3711	L>F	United States	2	North America
orf1ab	6039	G>S	United States	2	North America
n	196	N>I	Luxembourg	2	Europe
orf1ab	3415	I>V	China	2	East Asia
orf1ab	347	E>D	Sweden	2	Europe
n	185	R>C	Belgium	2	Europe
orf1ab	6098	T>I	United Kingdom	2	Europe
orf1ab	3459	T>M	Iceland	2	Europe
orf3a	127	L>I	Greece	2	Europe
orf1ab	3456	A>V	United States	2	North America
n	185	R>C	Poland	2	Europe
s	714	I>L	United Kingdom	2	Europe
n	186	S>F	Iran	2	Western Asia
orf1ab	6958	K>R	Sweden	2	Europe
s	706	A>V	United Kingdom	2	Europe
n	188	S>L	Denmark	2	Europe
orf1ab	6958	K>R	India	2	South Asia
orf1ab	5776	V>L	Israel	2	Western Asia
n	188	S>L	Switzerland	2	Europe
orf1ab	4398	S>L	India	2	South Asia
orf1ab	3419	C>Y	United Kingdom	2	Europe
orf3a	125	M>I	United States	2	North America
n	180	S>I	United Kingdom	2	Europe
n	180	S>I	Iceland	2	Europe
orf1ab	3504	P>L	United States	2	North America
s	76	T>I	Turkey	2	Europe
orf1ab	6075	I>T	United Kingdom	2	Europe
orf1ab	3529	A>V	United Kingdom	2	Europe
orf1ab	4357	A>V	United Kingdom	2	Europe
orf1ab	6980	K>N	China	2	East Asia
orf1ab	4364	T>I	United Kingdom	2	Europe
s	745	D>G	United States	2	North America
n	179	G>S	United Kingdom	2	Europe
orf1ab	3488	T>I	France	2	Europe
s	740	M>I	Poland	2	Europe
orf1ab	4381	C>W	Belgium	2	Europe
orf3a	112	V>F	United States	2	North America
orf1ab	6965	V>A	United States	2	North America
orf1ab	6083	P>S	India	2	South Asia
orf1ab	3497	A>V	United Kingdom	2	Europe
n	180	S>I	Denmark	2	Europe
s	704	S>L	United States	2	North America
n	19	G>E	United Kingdom	2	Europe
n	166	T>I	United Kingdom	2	Europe
orf3a	131	W>C	Israel	2	Western Asia
n	193	S>T	United States	2	North America
orf1ab	3353	K>R	China	2	East Asia
s	683	R>Q	United Kingdom	2	Europe
orf1ab	6929	M>I	United States	2	North America
n	194	S>L	Denmark	2	Europe
[truncated: 5,031 more rows]
