# Supplementary material for: Antigenic Evolution on a Global Scale Reveals the Potential Natural Selection of Severe Acute Respiratory Syndrome-Coronavirus 2 by Pre-existing Cross-Reactive T-Cell Immunity
Source: Front Microbiol. 2021 May 18;12:599562. doi: 10.3389/fmicb.2021.599562 (PMC8169977; doi:10.3389/fmicb.2021.599562)
Supplement: Supplementary file 5 [file Table_4.XLSX]

## Sheet: supplemetory_Table9
peptide	length	score
YAFEHIIYG	9	0.40569
YAFEHIAYG	9	0.32639
YATEHIVYG	9	0.30281
YAFEYIVYG	9	0.29311
YAYEHIVYG	9	0.28901
YAFEHVVYG	9	0.24179
CVYIGDPAQ	9	0.2001
SLAIDAYPF	9	0.19545
HCVYIGDPA	9	0.18342
HYVYIGDPS	9	0.18342
CTERLRLFA	9	0.18154
DLTRGPHEF	9	0.17304
TERLRLFAA	9	0.16726
RANHYVYIG	9	0.14035
GGAPGTAVL	9	0.12822
RVAPGTAVL	9	0.12822
HYVYIGDSA	9	0.09324
YVYIGDPSQ	9	0.08058
CAKHYVYIG	9	0.07245
SAKHYVYIG	9	0.07245
YVYIGDSAQ	9	0.06984
GVSPGTAVL	9	0.06182
SWNADLYNL	9	0.04153
QGSECDYVI	9	0.03643
SVFNICQAA	9	0.03544
SLGGSVAIK	9	0.03364
AHGGSVAIK	9	0.03364
AFGGSVAIK	9	0.03364
ALGGSAAIK	9	0.03161
AAVDALCDK	9	0.03084
RAKHCVYIG	9	0.02355
RLVNECAQV	9	0.01898
RLTNECAQV	9	0.01818
LVNECAQVL	9	0.00934
LTNECAQVL	9	0.00934
LAFGGSVAI	9	0.00707
ATMTRCLAV	9	-0.00479
SIMTRCLAV	9	-0.00479
ITRCNLGGV	9	-0.00579
LAHGGSVAI	9	-0.02043
LYYQNNVFR	9	-0.02691
LSLGGSVAI	9	-0.03453
LALGGSAAI	9	-0.03635
DLTKGRHEF	9	-0.03688
LYLGGVSYY	9	-0.03942
ALGCSVAIK	9	-0.05471
DLIKGPHEF	9	-0.06544
SWNAGLYKL	9	-0.06929
CIERLKLFA	9	-0.07018
LVYDNRLKA	9	-0.07182
YLGGVSYYC	9	-0.07571
SWNADLYKI	9	-0.08069
SWNADLYKR	9	-0.08069
SWNTDLYKL	9	-0.081
SVFNICQSV	9	-0.08408
VYIGDSAQL	9	-0.09149
SQGSECDYV	9	-0.09216
IERLKLFAA	9	-0.09314
YLTKGPHEF	9	-0.09604
DSIMTRCLA	9	-0.09896
SSQGSECDY	9	-0.10289
LSYPDPSRI	9	-0.11058
VYIGDPSQL	9	-0.11884
LALGCSVAI	9	-0.12003
DATMTRCLA	9	-0.12956
DLTKGPLEF	9	-0.1327
YLSYPDPSR	9	-0.15336
RLANECSQV	9	-0.15436
TEKLKLFAA	9	-0.17994
LANECSQVL	9	-0.18322
TQLNLKYAI	9	-0.20417
LEFCSQHTM	9	-0.23641
LYLGGMSYC	9	-0.24358
TQMNLKYTI	9	-0.25775
YAISAKNRD	9	-0.26339
YTISAKNRA	9	-0.26339
YAISAKNRT	9	-0.26339
YLRKHFSMI	9	-0.30072
YLGGMSYCC	9	-0.31625
LIYDNKLKA	9	-0.32354
MVYDNKLKA	9	-0.32354
YLCKHFSMM	9	-0.33502
CTEKLKLFA	9	-0.33926
LVYYNKLKA	9	-0.34958
VDSSQGSEC	9	-0.38219
YLRKQFSMM	9	-0.44502
