# Supplementary material for: Antigenic Evolution on a Global Scale Reveals the Potential Natural Selection of Severe Acute Respiratory Syndrome-Coronavirus 2 by Pre-existing Cross-Reactive T-Cell Immunity
Source: Front Microbiol. 2021 May 18;12:599562. doi: 10.3389/fmicb.2021.599562 (PMC8169977; doi:10.3389/fmicb.2021.599562)
Supplement: Supplementary file 6 [file Table_5.XLSX]

## Sheet: MHC I
all		protein structure
strong→weak：	896351	orf1ab		orf10
weak→strong：	1339795	strong→weak：	628847	strong→weak：	4618
strong→strong：	2176811	weak→strong：	1007040	weak→strong：	2527
weak→weak：	361873335	strong→strong：	1610993	strong→strong：	8955
		weak→weak：	183483484	weak→weak：	529616
		orf3a		e
		strong→weak：	81690	strong→weak：	623
		weak→strong：	177343	weak→strong：	2145
		strong→strong：	353207	strong→strong：	1849
		weak→weak：	40811273	weak→weak：	402090
		orf6		s
		strong→weak：	1311	strong→weak：	110643
		weak→strong：	1628	weak→strong：	54221
		strong→strong：	2729	strong→strong：	74905
		weak→weak：	624377	weak→weak：	70248776
		orf7a		m
		strong→weak：	4349	strong→weak：	7837
		weak→strong：	5812	weak→strong：	13688
		strong→strong：	11058	strong→strong：	32425
		weak→weak：	1580228	weak→weak：	2695335
		orf8		n
		strong→weak：	37905	strong→weak：	18528
		weak→strong：	18198	weak→strong：	57193
		strong→strong：	38049	strong→strong：	42641
		weak→weak：	18461323	weak→weak：	43036833
