# Supplementary material for: Antigenic Evolution on a Global Scale Reveals the Potential Natural Selection of Severe Acute Respiratory Syndrome-Coronavirus 2 by Pre-existing Cross-Reactive T-Cell Immunity
Source: Front Microbiol. 2021 May 18;12:599562. doi: 10.3389/fmicb.2021.599562 (PMC8169977; doi:10.3389/fmicb.2021.599562)
Supplement: Supplementary file 7 [file Table_6.XLSX]

## Sheet: MHC II
all		protein
strong→weak：	1901868	orf1ab		orf10
weak→strong：	6834805	strong→weak：	951691	strong→weak：	8272
strong→strong：	11687013	weak→strong：	5285717	weak→strong：	13954
weak→weak：	131568872	strong→strong：	8947725	strong→strong：	35716
		weak→weak：	60722092	weak→weak：	162715
		orf3a		e
		strong→weak：	298075	strong→weak：	1810
		weak→strong：	962867	weak→strong：	7861
		strong→strong：	1723479	strong→strong：	13696
		weak→weak：	13098978	weak→weak：	131269
		orf6		s
		strong→weak：	8854	strong→weak：	462542
		weak→strong：	6986	weak→strong：	287644
		strong→strong：	61716	strong→strong：	567467
		weak→weak：	177087	weak→weak：	28835652
		orf7a		m
		strong→weak：	8524	strong→weak：	12605
		weak→strong：	25125	weak→strong：	98848
		strong→strong：	46353	strong→strong：	140104
		weak→weak：	581295	weak→weak：	1015623
		orf8		n
		strong→weak：	27215	strong→weak：	122280
		weak→strong：	71401	weak→strong：	74402
		strong→strong：	44167	strong→strong：	106590
		weak→weak：	6527958	weak→weak：	20316203
