# Supplementary material for: Antigenic Evolution on a Global Scale Reveals the Potential Natural Selection of Severe Acute Respiratory Syndrome-Coronavirus 2 by Pre-existing Cross-Reactive T-Cell Immunity
Source: Front Microbiol. 2021 May 18;12:599562. doi: 10.3389/fmicb.2021.599562 (PMC8169977; doi:10.3389/fmicb.2021.599562)
Supplement: Supplementary file 8 [file Table_7.XLSX]

## Sheet: Sheet1
protein	number
S(non-RBD)	54
S(RBD)	12
nsp3	10
nsp4	8
nsp12	7
nsp2	6
nsp6	6
ORF3a	6
ORF6	6
N	4
nsp13	3
nsp14	3
ORF7a	3
ORF8	3
E	2
nsp16	2
nsp8	2
nsp1	1
nsp10	1
nsp15	1
nsp5	2
