# Supplementary material for: Antigenic Evolution on a Global Scale Reveals the Potential Natural Selection of Severe Acute Respiratory Syndrome-Coronavirus 2 by Pre-existing Cross-Reactive T-Cell Immunity
Source: Front Microbiol. 2021 May 18;12:599562. doi: 10.3389/fmicb.2021.599562 (PMC8169977; doi:10.3389/fmicb.2021.599562)
Supplement: Supplementary file 9 [file Table_8.XLSX]

## Sheet: HLA_I
A*01:01	East Asia
A*02:01	East Asia
A*02:03	East Asia
A*02:06	East Asia
A*02:07	East Asia
A*03:01	East Asia
A*11:01	East Asia
A*11:02	East Asia
A*11:03	East Asia
A*11:06	East Asia
A*11:12	East Asia
A*23:01	East Asia
A*24:02	East Asia
A*24:07	East Asia
A*24:20	East Asia
A*26:01	East Asia
A*30:01	East Asia
A*31:01	East Asia
A*32:01	East Asia
A*33:01	East Asia
A*33:03	East Asia
B*07:02	East Asia
B*07:05	East Asia
B*13:01	East Asia
B*13:02	East Asia
B*13:07N	East Asia
B*15:01	East Asia
B*15:02	East Asia
B*15:07	East Asia
B*15:11	East Asia
B*15:18	East Asia
B*15:25	East Asia
B*15:32	East Asia
B*27:04	East Asia
B*35:01	East Asia
B*35:03	East Asia
B*35:05	East Asia
B*38:02	East Asia
B*40:01	East Asia
B*40:02	East Asia
B*40:06	East Asia
B*40:14	East Asia
B*44:03	East Asia
B*46:01	East Asia
B*48:01	East Asia
B*51:01	East Asia
B*52:01	East Asia
B*55:02	East Asia
B*56:01	East Asia
B*58:01	East Asia
C*01:02	East Asia
C*03:02	East Asia
C*03:03	East Asia
C*03:04	East Asia
C*04:01	East Asia
C*04:03	East Asia
C*06:02	East Asia
C*07:02	East Asia
C*07:17	East Asia
C*08:01	East Asia
C*08:03	East Asia
C*12:02	East Asia
C*12:03	East Asia
C*14:02	East Asia
C*15:02	East Asia
C*15:05	East Asia
A*34:01	East Asia
B*39:01	East Asia
B*54:01	East Asia
C*14:03	East Asia
C*07:01	East Asia
A*01:01	North America
A*02:01	North America
A*02:03	North America
A*02:06	North America
A*02:07	North America
A*02:11	North America
A*02:22	North America
A*02:44	North America
A*02:197	North America
A*03:01	North America
A*03:02	North America
A*03:27	North America
A*11:01	North America
A*23:01	North America
A*24:02	North America
A*24:07	North America
A*24:23	North America
A*24:41	North America
A*24:51	North America
A*26:01	North America
A*26:03	North America
A*29:01	North America
A*29:02	North America
A*30:01	North America
A*30:02	North America
A*31:01	North America
A*31:29	North America
A*32:01	North America
A*33:03	North America
A*34:01	North America
A*36:01	North America
A*66:02	North America
A*68:01	North America
A*68:02	North America
A*74:01	North America
B*07:02	North America
B*07:05	North America
B*08:01	North America
B*13:01	North America
B*13:02	North America
B*14:02	North America
B*15:01	North America
B*15:02	North America
B*15:03	North America
B*15:25	North America
B*15:35	North America
B*15:93	North America
B*18:01	North America
B*18:04	North America
B*27:05	North America
B*35:01	North America
B*35:03	North America
B*35:05	North America
B*38:02	North America
B*39:01	North America
B*39:06	North America
B*39:11	North America
B*39:24	North America
B*39:54	North America
B*40:01	North America
B*40:02	North America
B*40:05	North America
B*40:06	North America
B*42:01	North America
B*44:02	North America
B*44:03	North America
B*45:01	North America
B*46:01	North America
B*47:01	North America
B*48:01	North America
B*51:01	North America
B*51:02	North America
B*51:05	North America
B*52:01	North America
B*53:01	North America
B*54:01	North America
B*54:18	North America
B*55:02	North America
B*56:01	North America
B*56:43	North America
B*57:01	North America
B*58:01	North America
B*59:01	North America
B*78:01	North America
C*01:02	North America
C*01:57	North America
C*02:02	North America
C*02:10	North America
C*03:02	North America
C*03:03	North America
C*03:04	North America
C*03:135	North America
C*04:01	North America
C*04:03	North America
C*04:04	North America
C*04:43	North America
C*05:01	North America
C*06:02	North America
C*07:01	North America
C*07:02	North America
C*08:01	North America
C*08:02	North America
C*08:03	North America
C*08:06	North America
C*08:72	North America
C*12:02	North America
C*12:03	North America
C*14:02	North America
C*14:03	North America
C*15:02	North America
C*15:04	North America
C*15:05	North America
C*15:09	North America
C*16:01	North America
C*17:01	North America
A*24:14	North America
A*68:03	North America
B*14:01	North America
B*15:15	North America
B*35:02	North America
B*35:12	North America
B*35:14	North America
B*35:17	North America
B*39:02	North America
B*39:05	North America
B*40:08	North America
C*03:05	North America
A*01:01	Europe
A*02:01	Europe
A*03:01	Europe
A*11:01	Europe
A*24:02	Europe
B*07:02	Europe
B*08:01	Europe
B*15:01	Europe
B*35:01	Europe
B*40:01	Europe
B*44:02	Europe
B*51:01	Europe
C*02:02	Europe
C*03:03	Europe
C*03:04	Europe
C*04:01	Europe
C*05:01	Europe
C*06:02	Europe
C*07:01	Europe
C*07:02	Europe
B*44:03	Europe
A*29:02	Europe
A*32:01	Europe
B*18:01	Europe
C*08:02	Europe
C*12:03	Europe
C*16:01	Europe
A*68:01	Europe
B*27:05	Europe
A*23:01	Europe
A*30:02	Europe
A*31:01	Europe
A*33:01	Europe
B*14:02	Europe
B*35:02	Europe
B*38:01	Europe
B*45:01	Europe
B*49:01	Europe
B*50:01	Europe
C*15:02	Europe
A*02:06	Europe
A*26:01	Europe
A*33:03	Europe
B*39:01	Europe
B*40:02	Europe
B*48:01	Europe
B*58:01	Europe
C*01:02	Europe
C*03:02	Europe
C*08:01	Europe
B*35:03	Europe
B*57:01	Europe
A*02:44	Europe
A*03:02	Europe
A*30:01	Europe
A*66:01	Europe
A*66:02	Europe
B*18:04	Europe
B*35:05	Europe
B*39:11	Europe
B*39:24	Europe
B*40:06	Europe
B*47:01	Europe
B*51:05	Europe
B*52:01	Europe
B*54:01	Europe
B*56:01	Europe
B*78:01	Europe
C*12:02	Europe
C*15:09	Europe
C*17:01	Europe
A*02:05	Europe
A*02:07	Europe
B*13:02	Europe
B*46:01	Europe
A*25:01	Europe
B*35:08	Europe
A*01:01	Oceania
A*02:01	Oceania
A*03:01	Oceania
A*11:01	Oceania
A*24:02	Oceania
A*34:01	Oceania
B*07:02	Oceania
B*08:01	Oceania
B*13:01	Oceania
B*15:01	Oceania
B*15:21	Oceania
B*15:25	Oceania
B*40:01	Oceania
B*40:02	Oceania
B*44:02	Oceania
B*56:01	Oceania
B*56:02	Oceania
C*01:02	Oceania
C*02:02	Oceania
C*03:03	Oceania
C*03:04	Oceania
C*04:01	Oceania
C*04:03	Oceania
C*05:01	Oceania
C*06:02	Oceania
C*07:01	Oceania
C*07:02	Oceania
C*12:03	Oceania
C*15:02	Oceania
A*02:06	Oceania
B*39:01	Oceania
B*40:10	Oceania
B*48:01	Oceania
B*55:02	Oceania
C*08:01	Oceania
A*01:01	South America
A*02:01	South America
A*02:22	South America
A*03:01	South America
A*11:01	South America
A*23:01	South America
A*24:02	South America
A*24:03	South America
A*31:01	South America
A*68:01	South America
B*07:02	South America
B*08:01	South America
B*14:02	South America
B*15:04	South America
B*18:01	South America
B*35:01	South America
B*35:06	South America
B*39:03	South America
B*40:04	South America
B*40:09	South America
B*44:03	South America
B*48:03	South America
B*51:01	South America
C*03:03	South America
C*03:04	South America
C*04:01	South America
C*05:01	South America
C*07:01	South America
C*07:02	South America
C*08:01	South America
C*08:02	South America
B*35:04	South America
B*39:01	South America
B*39:09	South America
A*01:01	Western Asia
A*01:03	Western Asia
A*02:01	Western Asia
A*02:05	Western Asia
A*03:01	Western Asia
A*03:02	Western Asia
A*11:01	Western Asia
A*23:01	Western Asia
A*24:02	Western Asia
A*26:01	Western Asia
A*29:01	Western Asia
A*31:08	Western Asia
A*32:01	Western Asia
A*68:01	Western Asia
B*07:05	Western Asia
B*08:01	Western Asia
B*13:02	Western Asia
B*15:01	Western Asia
B*15:17	Western Asia
B*18:01	Western Asia
B*35:01	Western Asia
B*35:03	Western Asia
B*35:08	Western Asia
B*38:01	Western Asia
B*44:02	Western Asia
B*44:03	Western Asia
B*49:01	Western Asia
B*51:01	Western Asia
B*52:01	Western Asia
C*01:02	Western Asia
C*04:01	Western Asia
C*06:02	Western Asia
C*07:01	Western Asia
C*07:02	Western Asia
C*12:02	Western Asia
C*12:03	Western Asia
C*14:03	Western Asia
C*15:02	Western Asia
C*16:04	Western Asia
A*01:01	Southeast Asia
A*02:01	Southeast Asia
A*02:03	Southeast Asia
A*02:06	Southeast Asia
A*02:07	Southeast Asia
A*03:01	Southeast Asia
A*11:01	Southeast Asia
A*24:02	Southeast Asia
A*24:07	Southeast Asia
A*24:10	Southeast Asia
A*32:01	Southeast Asia
A*33:03	Southeast Asia
A*34:01	Southeast Asia
A*68:01	Southeast Asia
B*07:05	Southeast Asia
B*13:01	Southeast Asia
B*15:02	Southeast Asia
B*15:13	Southeast Asia
B*15:21	Southeast Asia
B*18:01	Southeast Asia
B*35:01	Southeast Asia
B*35:03	Southeast Asia
B*35:05	Southeast Asia
B*37:01	Southeast Asia
B*38:02	Southeast Asia
B*40:01	Southeast Asia
B*40:06	Southeast Asia
B*44:03	Southeast Asia
B*46:01	Southeast Asia
B*51:01	Southeast Asia
B*52:01	Southeast Asia
B*54:01	Southeast Asia
B*57:01	Southeast Asia
B*58:01	Southeast Asia
C*01:02	Southeast Asia
C*03:02	Southeast Asia
C*03:03	Southeast Asia
C*03:04	Southeast Asia
C*04:01	Southeast Asia
C*04:03	Southeast Asia
C*06:02	Southeast Asia
C*07:01	Southeast Asia
C*07:02	Southeast Asia
C*07:03	Southeast Asia
C*07:04	Southeast Asia
C*08:01	Southeast Asia
C*12:02	Southeast Asia
C*12:03	Southeast Asia
C*15:02	Southeast Asia
A*02:11	Southeast Asia
A*30:01	Southeast Asia
A*33:01	Southeast Asia
B*13:02	Southeast Asia
B*15:25	Southeast Asia
B*15:35	Southeast Asia
B*18:02	Southeast Asia
B*27:06	Southeast Asia
B*39:01	Southeast Asia
B*51:02	Southeast Asia
B*56:04	Southeast Asia
B*81:01	Southeast Asia
C*14:02	Southeast Asia
A*01:01	Africa
A*02:01	Africa
A*02:05	Africa
A*02:11	Africa
A*03:01	Africa
A*11:01	Africa
A*23:01	Africa
A*24:02	Africa
A*29:02	Africa
A*30:01	Africa
A*30:02	Africa
A*31:01	Africa
A*33:03	Africa
A*34:02	Africa
A*68:01	Africa
A*68:02	Africa
B*07:02	Africa
B*08:01	Africa
B*13:01	Africa
B*15:01	Africa
B*15:03	Africa
B*15:10	Africa
B*18:01	Africa
B*35:01	Africa
B*35:03	Africa
B*37:01	Africa
B*40:06	Africa
B*42:01	Africa
B*44:02	Africa
B*44:03	Africa
B*45:01	Africa
B*51:01	Africa
B*52:01	Africa
B*53:01	Africa
B*57:01	Africa
B*58:01	Africa
B*58:02	Africa
C*01:02	Africa
C*02:02	Africa
C*02:10	Africa
C*03:02	Africa
C*03:03	Africa
C*03:04	Africa
C*04:01	Africa
C*05:01	Africa
C*06:02	Africa
C*07:01	Africa
C*07:02	Africa
C*07:06	Africa
C*12:02	Africa
C*12:03	Africa
C*14:02	Africa
C*15:02	Africa
C*16:01	Africa
C*17:01	Africa
C*18:02	Africa
A*01:01	South Asia
A*01:06	South Asia
A*02:01	South Asia
A*02:03	South Asia
A*02:06	South Asia
A*02:11	South Asia
A*02:22	South Asia
A*02:24	South Asia
A*03:01	South Asia
A*11:01	South Asia
A*23:01	South Asia
A*24:02	South Asia
A*24:03	South Asia
A*24:05	South Asia
A*24:07	South Asia
A*24:08	South Asia
A*26:01	South Asia
A*29:02	South Asia
A*30:01	South Asia
A*31:01	South Asia
A*31:08	South Asia
A*32:01	South Asia
A*33:03	South Asia
A*68:01	South Asia
A*68:30	South Asia
B*07:02	South Asia
B*07:05	South Asia
B*08:01	South Asia
B*13:01	South Asia
B*13:02	South Asia
B*14:01	South Asia
B*14:05	South Asia
B*15:01	South Asia
B*15:02	South Asia
B*15:17	South Asia
B*18:07	South Asia
B*27:05	South Asia
B*35:01	South Asia
B*35:03	South Asia
B*35:25	South Asia
B*35:43	South Asia
B*37:01	South Asia
B*39:01	South Asia
B*39:06	South Asia
B*40:01	South Asia
B*40:02	South Asia
B*40:05	South Asia
B*40:06	South Asia
B*40:12	South Asia
B*44:02	South Asia
B*44:03	South Asia
B*44:04	South Asia
B*44:06	South Asia
B*48:01	South Asia
B*51:01	South Asia
B*51:02	South Asia
B*51:10	South Asia
B*52:01	South Asia
B*53:03	South Asia
B*55:01	South Asia
B*56:03	South Asia
B*57:01	South Asia
B*58:01	South Asia
C*01:02	South Asia
C*02:02	South Asia
C*03:02	South Asia
C*03:03	South Asia
C*03:04	South Asia
C*03:05	South Asia
C*03:06	South Asia
C*04:01	South Asia
C*04:04	South Asia
C*04:07	South Asia
C*05:01	South Asia
C*05:09	South Asia
C*06:02	South Asia
C*06:03	South Asia
C*07:01	South Asia
C*07:02	South Asia
C*07:03	South Asia
C*07:04	South Asia
C*07:06	South Asia
C*07:08	South Asia
C*08:01	South Asia
C*08:03	South Asia
C*08:06	South Asia
C*12:02	South Asia
C*12:03	South Asia
C*12:04	South Asia
C*14:02	South Asia
C*14:03	South Asia
C*15:02	South Asia
C*15:07	South Asia
C*15:08	South Asia
C*16:01	South Asia
A*33:01	South Asia
B*14:02	South Asia
C*08:02	South Asia
C*16:02	South Asia

## Sheet: HLA_II
DPA1*01:03	East Asia
DPA1*02:01	East Asia
DPA1*02:02	East Asia
DPB1*02:01	East Asia
DPB1*02:02	East Asia
DPB1*03:01	East Asia
DPB1*04:01	East Asia
DPB1*04:02	East Asia
DPB1*05:01	East Asia
DPB1*13:01	East Asia
DPB1*14:01	East Asia
DPB1*17:01	East Asia
DPB1*21:01	East Asia
DPB1*28:01	East Asia
DQA1*01:01	East Asia
DQA1*01:02	East Asia
DQA1*01:03	East Asia
DQA1*02:01	East Asia
DQA1*03:01	East Asia
DQA1*05:01	East Asia
DQA1*06:01	East Asia
DQB1*02:01	East Asia
DQB1*02:02	East Asia
DQB1*03:01	East Asia
DQB1*03:02	East Asia
DQB1*03:03	East Asia
DQB1*04:01	East Asia
DQB1*04:02	East Asia
DQB1*05:01	East Asia
DQB1*05:02	East Asia
DQB1*05:03	East Asia
DQB1*06:01	East Asia
DQB1*06:02	East Asia
DQB1*06:03	East Asia
DRB1*01:01	East Asia
DRB1*03:01	East Asia
DRB1*04:01	East Asia
DRB1*04:05	East Asia
DRB1*04:06	East Asia
DRB1*07:01	East Asia
DRB1*08:03	East Asia
DRB1*09:01	East Asia
DRB1*11:01	East Asia
DRB1*11:03	East Asia
DRB1*11:04	East Asia
DRB1*12:01	East Asia
DRB1*12:02	East Asia
DRB1*13:01	East Asia
DRB1*13:02	East Asia
DRB1*13:03	East Asia
DRB1*14:01	East Asia
DRB1*14:04	East Asia
DRB1*14:05	East Asia
DRB1*15:01	East Asia
DRB1*15:02	East Asia
DRB1*15:04	East Asia
DRB1*16:02	East Asia
DQA1*01:04	East Asia
DQA1*03:02	East Asia
DQA1*03:03	East Asia
DQA1*05:05	East Asia
DPB1*01:01	East Asia
DRB1*04:03	East Asia
DRB1*04:04	East Asia
DRB1*14:54	East Asia
DPB1*09:01	East Asia
DQA1*04:01	East Asia
DQB1*06:04	East Asia
DRB1*08:02	East Asia
DRB1*11:06	East Asia
DRB1*14:06	East Asia
DRB1*14:08	East Asia
DPA1*01:03	North America
DPB1*01:01	North America
DPB1*02:01	North America
DPB1*03:01	North America
DPB1*04:01	North America
DPB1*04:02	North America
DPB1*05:01	North America
DPB1*13:01	North America
DPB1*17:01	North America
DPB1*18:01	North America
DPB1*123:01	North America
DPB1*188:01	North America
DQA1*01:01	North America
DQA1*01:02	North America
DQA1*01:03	North America
DQA1*01:05	North America
DQA1*02:01	North America
DQA1*03:01	North America
DQA1*03:03	North America
DQA1*04:01	North America
DQA1*05:01	North America
DQA1*05:03	North America
DQA1*05:05	North America
DQB1*02:01	North America
DQB1*02:02	North America
DQB1*03:01	North America
DQB1*03:02	North America
DQB1*03:03	North America
DQB1*03:22	North America
DQB1*03:62	North America
DQB1*04:02	North America
DQB1*05:01	North America
DQB1*05:02	North America
DQB1*05:03	North America
DQB1*06:01	North America
DQB1*06:02	North America
DQB1*06:03	North America
DRB1*01:01	North America
DRB1*01:10	North America
DRB1*03:01	North America
DRB1*03:02	North America
DRB1*03:19	North America
DRB1*04:01	North America
DRB1*04:03	North America
DRB1*04:04	North America
DRB1*04:05	North America
DRB1*04:06	North America
DRB1*04:07	North America
DRB1*04:11	North America
DRB1*04:155	North America
DRB1*07:01	North America
DRB1*08:01	North America
DRB1*08:02	North America
DRB1*08:03	North America
DRB1*08:04	North America
DRB1*08:11	North America
DRB1*09:01	North America
DRB1*10:01	North America
DRB1*11:01	North America
DRB1*11:04	North America
DRB1*12:01	North America
DRB1*12:02	North America
DRB1*12:09	North America
DRB1*13:01	North America
DRB1*13:02	North America
DRB1*14:01	North America
DRB1*14:02	North America
DRB1*14:04	North America
DRB1*14:06	North America
DRB1*14:08	North America
DRB1*15:01	North America
DRB1*15:02	North America
DRB1*15:03	North America
DRB1*16:02	North America
DPA1*02:01	North America
DPA1*02:02	North America
DQA1*01:04	North America
DRB1*01:02	North America
DQB1*02:01	Europe
DQB1*02:02	Europe
DQB1*03:01	Europe
DQB1*03:02	Europe
DQB1*05:01	Europe
DQB1*06:02	Europe
DQB1*06:03	Europe
DQB1*06:04	Europe
DRB1*01:01	Europe
DRB1*03:01	Europe
DRB1*04:01	Europe
DRB1*07:01	Europe
DRB1*11:01	Europe
DRB1*13:01	Europe
DRB1*13:02	Europe
DRB1*15:01	Europe
DPA1*02:01	Europe
DPB1*02:01	Europe
DPB1*03:01	Europe
DPB1*04:01	Europe
DPB1*04:02	Europe
DQA1*02:01	Europe
DPA1*01:03	Europe
DPB1*01:01	Europe
DQA1*01:01	Europe
DQA1*01:02	Europe
DQA1*01:03	Europe
DQA1*03:01	Europe
DQA1*05:01	Europe
DQA1*06:01	Europe
DQB1*03:03	Europe
DQB1*04:02	Europe
DRB1*12:01	Europe
DRB1*13:03	Europe
DQA1*03:03	Europe
DQA1*04:01	Europe
DQA1*05:05	Europe
DRB1*01:02	Europe
DRB1*04:05	Europe
DRB1*08:01	Europe
DRB1*11:04	Europe
DRB1*14:01	Europe
DPA1*02:02	Europe
DPB1*05:01	Europe
DPB1*09:01	Europe
DQB1*05:02	Europe
DQB1*05:03	Europe
DRB1*04:03	Europe
DRB1*04:04	Europe
DRB1*04:08	Europe
DRB1*04:10	Europe
DRB1*08:02	Europe
DRB1*08:03	Europe
DRB1*09:01	Europe
DRB1*10:01	Europe
DRB1*11:06	Europe
DRB1*14:02	Europe
DRB1*14:03	Europe
DRB1*14:06	Europe
DRB1*16:02	Europe
DPB1*02:02	Europe
DPB1*06:01	Europe
DPB1*11:01	Europe
DPB1*77:01	Europe
DQB1*06:01	Europe
DRB1*03:02	Europe
DRB1*04:06	Europe
DRB1*12:02	Europe
DRB1*14:04	Europe
DPB1*10:01	Europe
DPB1*13:01	Europe
DQA1*01:04	Europe
DRB1*16:01	Europe
DQA1*03:02	Europe
DRB1*04:02	Europe
DPB1*02:01	Oceania
DPB1*04:01	Oceania
DPB1*05:01	Oceania
DPB1*22:01	Oceania
DQA1*01:01	Oceania
DQA1*01:02	Oceania
DQA1*01:03	Oceania
DQA1*03:01	Oceania
DQA1*05:01	Oceania
DQB1*02:01	Oceania
DQB1*03:01	Oceania
DQB1*04:02	Oceania
DQB1*05:03	Oceania
DQB1*06:01	Oceania
DRB1*04:05	Oceania
DRB1*04:12	Oceania
DRB1*08:03	Oceania
DRB1*12:01	Oceania
DRB1*14:01	Oceania
DRB1*14:02	Oceania
DRB1*14:08	Oceania
DRB1*14:09	Oceania
DRB1*15:02	Oceania
DPA1*01:03	Oceania
DPA1*02:02	Oceania
DPB1*04:02	Oceania
DQB1*03:02	Oceania
DQB1*03:03	Oceania
DQB1*05:02	Oceania
DQB1*06:02	Oceania
DRB1*04:01	Oceania
DRB1*04:03	Oceania
DRB1*07:01	Oceania
DRB1*09:01	Oceania
DRB1*11:01	Oceania
DRB1*14:54	Oceania
DRB1*15:01	Oceania
DPA1*01:03	South America
DPA1*02:01	South America
DPA1*02:02	South America
DPB1*02:01	South America
DPB1*03:01	South America
DPB1*04:01	South America
DPB1*04:02	South America
DPB1*05:01	South America
DPB1*13:01	South America
DPB1*14:01	South America
DPB1*35:01	South America
DQA1*01:01	South America
DQA1*01:02	South America
DQA1*01:03	South America
DQA1*02:01	South America
DQA1*03:01	South America
DQA1*04:01	South America
DQA1*05:01	South America
DQA1*05:05	South America
DQB1*02:01	South America
DQB1*02:02	South America
DQB1*03:01	South America
DQB1*03:02	South America
DQB1*03:03	South America
DQB1*04:02	South America
DQB1*05:01	South America
DQB1*05:02	South America
DQB1*06:02	South America
DQB1*06:03	South America
DQB1*06:04	South America
DRB1*01:01	South America
DRB1*01:02	South America
DRB1*03:01	South America
DRB1*04:04	South America
DRB1*04:07	South America
DRB1*04:11	South America
DRB1*07:01	South America
DRB1*08:02	South America
DRB1*08:04	South America
DRB1*08:07	South America
DRB1*09:01	South America
DRB1*11:01	South America
DRB1*11:04	South America
DRB1*12:01	South America
DRB1*13:01	South America
DRB1*13:02	South America
DRB1*14:02	South America
DRB1*14:06	South America
DRB1*14:13	South America
DRB1*15:01	South America
DRB1*16:02	South America
DRB1*04:02	South America
DRB1*04:03	South America
DPB1*02:01	Western Asia
DPB1*03:01	Western Asia
DPB1*04:01	Western Asia
DPB1*04:02	Western Asia
DPB1*05:01	Western Asia
DPB1*09:01	Western Asia
DPB1*17:01	Western Asia
DQA1*01:02	Western Asia
DQA1*01:03	Western Asia
DQA1*01:04	Western Asia
DQA1*02:01	Western Asia
DQA1*03:01	Western Asia
DQA1*04:01	Western Asia
DQA1*05:01	Western Asia
DQB1*02:01	Western Asia
DQB1*03:01	Western Asia
DQB1*03:02	Western Asia
DQB1*04:02	Western Asia
DQB1*05:01	Western Asia
DQB1*05:02	Western Asia
DQB1*05:03	Western Asia
DQB1*06:01	Western Asia
DQB1*06:02	Western Asia
DQB1*06:03	Western Asia
DRB1*03:01	Western Asia
DRB1*04:03	Western Asia
DRB1*07:01	Western Asia
DRB1*11:01	Western Asia
DRB1*11:04	Western Asia
DRB1*13:01	Western Asia
DRB1*13:02	Western Asia
DRB1*13:05	Western Asia
DRB1*14:01	Western Asia
DRB1*15:01	Western Asia
DRB1*15:02	Western Asia
DRB1*16:01	Western Asia
DPA1*01:03	Southeast Asia
DPA1*02:01	Southeast Asia
DPA1*02:02	Southeast Asia
DPA1*04:01	Southeast Asia
DPB1*01:01	Southeast Asia
DPB1*02:01	Southeast Asia
DPB1*02:02	Southeast Asia
DPB1*03:01	Southeast Asia
DPB1*04:01	Southeast Asia
DPB1*05:01	Southeast Asia
DPB1*13:01	Southeast Asia
DPB1*14:01	Southeast Asia
DPB1*26:01	Southeast Asia
DPB1*28:01	Southeast Asia
DQA1*01:01	Southeast Asia
DQA1*01:02	Southeast Asia
DQA1*01:03	Southeast Asia
DQA1*02:01	Southeast Asia
DQA1*03:01	Southeast Asia
DQA1*05:01	Southeast Asia
DQA1*06:01	Southeast Asia
DQB1*02:01	Southeast Asia
DQB1*03:01	Southeast Asia
DQB1*03:02	Southeast Asia
DQB1*03:03	Southeast Asia
DQB1*04:01	Southeast Asia
DQB1*05:01	Southeast Asia
DQB1*05:02	Southeast Asia
DQB1*05:03	Southeast Asia
DQB1*06:01	Southeast Asia
DQB1*06:02	Southeast Asia
DRB1*03:01	Southeast Asia
DRB1*04:06	Southeast Asia
DRB1*07:01	Southeast Asia
DRB1*08:09	Southeast Asia
DRB1*09:01	Southeast Asia
DRB1*10:01	Southeast Asia
DRB1*12:01	Southeast Asia
DRB1*12:02	Southeast Asia
DRB1*12:03	Southeast Asia
DRB1*14:07	Southeast Asia
DRB1*14:44	Southeast Asia
DRB1*15:01	Southeast Asia
DRB1*15:02	Southeast Asia
DRB1*16:02	Southeast Asia
DQB1*02:02	Southeast Asia
DQB1*04:02	Southeast Asia
DQB1*06:03	Southeast Asia
DQB1*06:09	Southeast Asia
DRB1*04:03	Southeast Asia
DRB1*04:05	Southeast Asia
DRB1*08:03	Southeast Asia
DRB1*11:04	Southeast Asia
DRB1*13:01	Southeast Asia
DRB1*13:02	Southeast Asia
DRB1*13:12	Southeast Asia
DRB1*14:01	Southeast Asia
DRB1*14:04	Southeast Asia
DPB1*01:01	Africa
DPB1*02:01	Africa
DPB1*03:01	Africa
DPB1*04:01	Africa
DPB1*04:02	Africa
DPB1*18:01	Africa
DQA1*01:01	Africa
DQA1*01:02	Africa
DQA1*01:05	Africa
DQA1*02:01	Africa
DQA1*03:03	Africa
DQA1*04:01	Africa
DQA1*05:01	Africa
DQB1*02:01	Africa
DQB1*03:01	Africa
DQB1*05:01	Africa
DQB1*06:02	Africa
DRB1*03:01	Africa
DRB1*07:01	Africa
DRB1*08:04	Africa
DRB1*11:01	Africa
DRB1*11:02	Africa
DRB1*12:01	Africa
DRB1*13:01	Africa
DRB1*13:02	Africa
DRB1*13:03	Africa
DPA1*01:03	Africa
DPA1*02:01	Africa
DPA1*02:02	Africa
DPA1*03:01	Africa
DPB1*13:01	Africa
DPB1*105:01	Africa
DQA1*01:03	Africa
DQA1*03:01	Africa
DQB1*02:02	Africa
DQB1*03:02	Africa
DQB1*03:19	Africa
DQB1*04:02	Africa
DQB1*06:03	Africa
DRB1*01:01	Africa
DRB1*01:02	Africa
DRB1*03:02	Africa
DRB1*03:04	Africa
DRB1*04:01	Africa
DRB1*04:04	Africa
DRB1*15:01	Africa
DRB1*15:03	Africa
DPA1*01:03	South Asia
DPA1*02:01	South Asia
DPA1*02:02	South Asia
DPB1*01:01	South Asia
DPB1*02:01	South Asia
DPB1*03:01	South Asia
DPB1*04:01	South Asia
DPB1*04:02	South Asia
DPB1*13:01	South Asia
DPB1*14:01	South Asia
DPB1*26:01	South Asia
DQA1*01:01	South Asia
DQA1*01:02	South Asia
DQA1*01:03	South Asia
DQA1*01:04	South Asia
DQA1*02:01	South Asia
DQA1*03:01	South Asia
DQA1*04:01	South Asia
DQA1*04:02	South Asia
DQA1*05:01	South Asia
DQA1*05:02	South Asia
DQA1*06:01	South Asia
DQB1*02:01	South Asia
DQB1*02:02	South Asia
DQB1*03:01	South Asia
DQB1*03:02	South Asia
DQB1*03:03	South Asia
DQB1*04:02	South Asia
DQB1*05:01	South Asia
DQB1*05:02	South Asia
DQB1*05:03	South Asia
DQB1*06:01	South Asia
DQB1*06:02	South Asia
DQB1*06:03	South Asia
DRB1*01:01	South Asia
DRB1*03:01	South Asia
DRB1*03:02	South Asia
DRB1*04:01	South Asia
DRB1*04:03	South Asia
DRB1*04:04	South Asia
DRB1*04:07	South Asia
DRB1*04:17	South Asia
DRB1*07:01	South Asia
DRB1*08:02	South Asia
DRB1*10:01	South Asia
DRB1*11:01	South Asia
DRB1*11:04	South Asia
DRB1*12:01	South Asia
DRB1*13:01	South Asia
DRB1*13:02	South Asia
DRB1*13:03	South Asia
DRB1*14:01	South Asia
DRB1*14:02	South Asia
DRB1*14:04	South Asia
DRB1*15:01	South Asia
DRB1*15:02	South Asia
DRB1*16:02	South Asia
