# Supplementary material for: Antigenic Evolution on a Global Scale Reveals the Potential Natural Selection of Severe Acute Respiratory Syndrome-Coronavirus 2 by Pre-existing Cross-Reactive T-Cell Immunity
Source: Front Microbiol. 2021 May 18;12:599562. doi: 10.3389/fmicb.2021.599562 (PMC8169977; doi:10.3389/fmicb.2021.599562)
Supplement: Supplementary file 10 [file Table_9.XLSX]

## Sheet: Sheet1
MHCI		MHCII
area: North America	area: South Asia	area: North America
protein orf1ab	protein orf1ab	protein orf1ab
weak→strong： 1733	weak→strong： 61	weak→strong： 160
strong→weak： 34800	strong→weak： 135	strong→weak： 1024
area: North America	area: East Asia	area: Europe
protein n	protein orf1ab	protein orf1ab
weak→strong： 4	weak→strong： 85	weak→strong： 357
strong→weak： 0	strong→weak： 148	strong→weak： 870
area: Europe	area: Southeast Asia	area: East Asia
protein orf1ab	protein orf1ab	protein orf1ab
weak→strong： 732	weak→strong： 1	weak→strong： 16
strong→weak： 1282	strong→weak： 4	strong→weak： 310
	area: Oceania	area: South Asia
	protein orf1ab	protein orf1ab
	strong→weak： 7	weak→strong： 13
		strong→weak： 2
